# Supplementary material for: Gene Fitness Landscapes of Vibrio cholerae at Important Stages of Its Life Cycle
Source: PLoS Pathog. 2013 Dec 26;9(12):e1003800. doi: 10.1371/journal.ppat.1003800 (PMC3873450; doi:10.1371/journal.ppat.1003800)
Supplement: Table S1 — Putatively essential genes in V. cholerae. (XLS) [file ppat.1003800.s001.xls]

## Sheet: Sheet2
Table S1. Putatively essential genes in V. cholerae
Essential genes in V. cholerae E7946 determined by Tn-seq and compared to essential gene lists previously identified in V. cholerae C6706 and homologs in E. coli (Chao et al. and Cameron et al )
Essential (E), Sick (S), Domain Essential (D), Terminal insertion (T)
locus	gene	ProteinID	Chao et al.*	Cameron et al.#	E.coli*#
VC0004		putative inner membrane protein translocase component YidC	E	E	E
VC0006	rnpA	ribonuclease P	E	T	E
VC0007	rpmH	50S ribosomal protein L34	E	E	E
VC0012	dnaA	chromosomal replication initiation protein	E	E	E
VC0013		DNA polymerase III subunit beta	E	T	E
VC0015	gyrB	DNA gyrase subunit B	E	E
VC0020	glyS	glycyl-tRNA synthetase subunit beta	E	E	E
VC0021	glyQ	glycyl-tRNA synthetase subunit alpha	E	T	E
VC0024		cell developmental protein SirA	E	E
VC0043	trkA	potassium transporter peripheral membrane component	E	T
VC0055		coproporphyrinogen III oxidase	S
VC0059		hypothetical protein	S
VC0083	ubiE	ubiquinone/menaquinone biosynthesis methyltransferase	E
VC0084		hypothetical protein	E	E
VC0085	ubiB	putative ubiquinone biosynthesis protein UbiB	E	T
VC0092		LexA repressor			E
VC0094	ubiA	4-hydroxybenzoate octaprenyltransferase	S		E
VC0096		hypothetical protein		T
VC0102		hypothetical protein		E
VC0105		delta-aminolevulinic acid dehydratase	E	T	E
VC0109		hypothetical protein		E
VC0126	dapF	diaminopimelate epimerase	E	T
VC0143		hypothetical protein	S	E
VC0147		cell division protein FtsY	E	E	E
VC0150		RNA polymerase factor sigma-32	E	E	E
VC0158		glutamate racemase	E	E	E
VC0160		hypothetical protein
VC0167		ATP-dependent DNA helicase Rep	E
VC0169		hypothetical protein	S
VC0213		lipid A biosynthesis lauroyl acyltransferase	E	T
VC0215		bifunctional phosphopantothenoylcysteine decarboxylase/phosphopantothenate synthase	E	E	E
VC0218		ribosomal protein L28	E	E	E
VC0222	coaD	phosphopantetheine adenylyltransferase	E	E	E
VC0227		3-deoxy-D-manno-octulosonic-acid kinase	E	E
VC0295		acetyl-CoA carboxylase biotin carboxylase subunit	E	E	E
VC0296		acetyl-CoA carboxylase biotin carboxyl carrier protein subunit	D	E	E
VC0307	rho	transcription termination factor Rho	E	E	E
VC0309		hypothetical protein	S
VC0314		hypothetical protein		E
VC0315	pssA	phosphatidylserine synthase	E	E	E
VC0316		hypothetical protein
VC0318	murB	UDP-N-acetylenolpyruvoylglucosamine reductase	E	E	E
VC0319		biotin--protein ligase	E	E	E
VC0322	secE	preprotein translocase subunit SecE	S	E	E
VC0323	nusG	transcription antitermination protein NusG	S	E	E
VC0324	rplK	50S ribosomal protein L11	E	E
VC0325	rplA	50S ribosomal protein L1	E	E
VC0326	rplJ	50S ribosomal protein L10	E	E	E
VC0327	rplL	50S ribosomal protein L7/L12	E	E	E
VC0328	rpoB	DNA-directed RNA polymerase subunit beta	E	E	E
VC0329		DNA-directed RNA polymerase subunit beta'	E	E	E
VC0332	hemE	uroporphyrinogen decarboxylase	E	E
VC0341		oligoribonuclease	E	T	E
VC0355		hypothetical protein
VC0356		hypothetical protein	E	E
VC0357		hypothetical protein	E	E
VC0358		hypothetical protein	E	E
VC0359	rpsL	30S ribosomal protein S12	E	E	E
VC0360		30S ribosomal protein S7	E	E	E
VC0361		elongation factor G	E		E
VC0366	rpsF	30S ribosomal protein S6	E	E
VC0367		primosomal replication protein N	E	E
VC0368	rpsR	30S ribosomal protein S18	E	E	E
VC0371		replicative DNA helicase	E	E	E
VC0372	alr	alanine racemase	E	E
VC0382		hypothetical protein
VC0388		hypothetical protein		E
VC0397		single-strand DNA-binding protein	E	E	E
VC0415		rod shape-determining protein MreB	E	E	E
VC0416		rod shape-determining protein MreC	E	T	E
VC0417		rod shape-determining protein MreD	E	E	E
VC0435	rplU	50S ribosomal protein L21	E	E	E
VC0436	rpmA	50S ribosomal protein L27	E	E	E
VC0437	obgE	GTPase ObgE	D
VC0440		dihydrofolate reductase	E	E	E
VC0443	ksgA	dimethyladenosine transferase	E	E
VC0444	pdxA	4-hydroxythreonine-4-phosphate dehydrogenase	E	E
VC0445		survival protein SurA	E	E
VC0466		Holliday junction resolvase-like protein	E	E	E
VC0472		S-adenosylmethionine synthetase	E	E	E
VC0477	pgk	phosphoglycerate kinase	E	E	E
VC0478		fructose-bisphosphate aldolase	E	E	E
VC0479		hypothetical protein	S	E
VC0487		D-fructose-6-phosphate amidotransferase	E		E
VC0517		RNA polymerase sigma factor RpoD	E	E	E
VC0519		hypothetical protein	E	E
VC0520	rpsU	30S ribosomal protein S21	E	E
VC0521	gcp	O-sialoglycoprotein endopeptidase	E	E
VC0524		dihydroneopterin aldolase FolB, putative	E	E	E
VC0527	ftsB	cell division protein FtsB	E	E	E
VC0528	ispD	2-C-methyl-D-erythritol 4-phosphate cytidylyltransferase	E	E	E
VC0529	ispF	2-C-methyl-D-erythritol 2,4-cyclodiphosphate synthase	E	E	E
VC0545	alaS	alanyl-tRNA synthetase	E	E	E
VC0560		signal recognition particle protein	E	E	E
VC0561	rpsP	30S ribosomal protein S16	E	E	E
VC0562	rimM	16S rRNA-processing protein	E	E
VC0563	trmD	tRNA (guanine-N(1)-)-methyltransferase	E	E	E
VC0564	rplS	50S ribosomal protein L19	E	E	E
VC0565		protease DegS	S	E	E
VC0570	rplM	50S ribosomal protein L13		E	E
VC0571	rpsI	30S ribosomal protein S9		E	E
VC0591	panC	pantoate--beta-alanine ligase		E
VC0592	panB	3-methyl-2-oxobutanoate hydroxymethyltransferase	E	E
VC0599		hypothetical protein
VC0626		glutamate-1-semialdehyde aminotransferase	E		E
VC0627		iron-sulfur cluster insertion protein ErpA	E	E	E
VC0631		tyrosyl-tRNA synthetase	E	E
VC0637		cell division protein FtsH	E	E	E
VC0638		dihydropteroate synthase	E	E
VC0639		phosphoglucomutase/phosphomannomutase family protein MrsA	E	T	E
VC0643	infB	translation initiation factor IF-2	E	E	E
VC0644	rbfA	ribosome-binding factor A	D	E
VC0646	rpsO	30S ribosomal protein S15	D	E
VC0647		polynucleotide phosphorylase/polyadenylase	S
VC0656		DNA polymerase III subunit psi		E
VC0663	prfB	peptide chain release factor 2	E	T	E
VC0664	lysS	lysyl-tRNA synthetase	E	E
VC0674		prolipoprotein diacylglyceryl transferase	E	E	E
VC0675	thyA	thymidylate synthase	E	E
VC0679	rpsT	30S ribosomal protein S20	E	E
VC0680		MviN protein	E	E	E
VC0681		bifunctional riboflavin kinase/FMN adenylyltransferase	E	E	E
VC0682	ileS	isoleucyl-tRNA synthetase	E	E	E
VC0683	lspA	lipoprotein signal peptidase	E	T	E
VC0685	ispH	4-hydroxy-3-methylbut-2-enyl diphosphate reductase	E	E	E
VC0686		hypothetical protein		E
VC0699		hypothetical protein
VC0707		hypothetical protein		E
VC0712		hypothetical protein		E
VC0713		hypothetical protein		E
VC0733		hypothetical protein	S	E
VC0748		cysteine desulfurase	E	E
VC0749		scaffold protein	E	E
VC0750		hesB family protein	E	E
VC0751	hscB	co-chaperone HscB	E	E
VC0752	hscA	chaperone protein HscA	D	T
VC0753		ferredoxin	S	T
VC0759	ispG	4-hydroxy-3-methylbut-2-en-1-yl diphosphate synthase	E	E	E
VC0760	hisS	histidyl-tRNA synthetase	E	T	E
VC0762		outer membrane protein assembly complex subunit YfgL	S	T
VC0763	engA	GTP-binding protein EngA	E	T	E
VC0793	oadA-2	pyruvate carboxylase subunit B
VC0814		transcriptional regulator, putative	S
VC0849		hypothetical protein	E	T
VC0850		hypothetical protein	E	T
VC0853	ppnK	inorganic polyphosphate/ATP-NAD kinase	E	E	E
VC0854		heat shock protein GrpE	E	E	E
VC0855	dnaK	molecular chaperone DnaK	E	T
VC0864		yfhC protein		E
VC0874		hypothetical protein
VC0875		prolyl-tRNA synthetase	E	E	E
VC0890		geranyltranstransferase	E	E	E
VC0895		hypothetical protein
VC0943		lipoyl synthase	S	T
VC0944	lipB	lipoyltransferase	S
VC0945		hypothetical protein	E	E
VC0949		rod shape-determining protein RodA	E	E	E
VC0950		penicillin-binding protein 2		E	E
VC0954		rare lipoprotein B	E	E	E
VC0955		hypothetical protein
VC0956	leuS	leucyl-tRNA synthetase	E	T
VC0963		2-octaprenyl-3-methyl-6-methoxy-1,4-benzoquinol hydroxylase	S	E
VC0971	ligA	NAD-dependent DNA ligase LigA	E	E	E
VC0986	adk	adenylate kinase	E	E	E
VC0987	hemH	ferrochelatase	E	E	E
VC0996		hypothetical protein		E
VC0997		glutaminyl-tRNA synthetase	E	E	E
VC1000		acetyl-CoA carboxylase subunit beta	E	E	E
VC1001		folylpolyglutamate synthase/dihydrofolate synthase	E	E	E
VC1013		electron transport complex protein RnfG	E	E
VC1017		Na(+)-translocating NADH-quinone reductase subunit E	E	T
VC1030		hypothetical protein		E
VC1054		DNA polymerase III subunits gamma and tau	E	E	E
VC1078		hypothetical protein
VC1107	lolA	outer-membrane lipoprotein carrier protein	E	E	E
VC1109		hypothetical protein
VC1110		seryl-tRNA synthetase	E	E	E
VC1126		adenylosuccinate lyase	E	E
VC1149		glutamate decarboxylase, putative	S
VC1159		phosphoserine aminotransferase	E	E
VC1166	aspS	aspartyl-tRNA synthetase	E	E	E
VC1181		cysteine/glutathione ABC transporter membrane/ATP-binding component	E	T
VC1192		hypothetical protein	E	E
VC1215		CDP-diacylglycerol--glycerol-3-phosphate 3-phosphatidyltransferase	S	E	E
VC1218		hypothetical protein	D
VC1219	pheS	phenylalanyl-tRNA synthetase subunit alpha	E	E	E
VC1220	pheT	phenylalanyl-tRNA synthetase subunit beta	E	E	E
VC1221		hypothetical protein	S	E
VC1230		hypothetical protein
VC1246		hypothetical protein	E	E
VC1251		hypothetical protein		T
VC1255	nrdB	ribonucleotide-diphosphate reductase subunit beta	E	E	E
VC1256		ribonucleotide-diphosphate reductase subunit alpha	E	E	E
VC1257		3-demethylubiquinone-9 3-methyltransferase	S	E
VC1258		DNA gyrase, subunit A	E	E	E
VC1297	asnC	asparaginyl-tRNA synthetase	E	E	E
VC1351		hypothetical protein		E
VC1352		hypothetical protein		E
VC1356		sulfite reductase, gamma subunit-related protein	S	E
VC1383		hypothetical protein		E
VC1387		hypothetical protein		E
VC1389		hypothetical protein		E
VC1483		3-hydroxydecanoyl-(acyl carrier protein) dehydratase	E	E	E
VC1485		hypothetical protein	E	E
VC1640		50S ribosomal protein L25	E
VC1705		hypothetical protein		E
VC1728		hypothetical protein		E
VC1737	infA	translation initiation factor IF-1	E	E	E
VC1738		hypothetical protein	E	E
VC1739		hypothetical protein	E	E
VC1780		hypothetical protein		T
VC1803		hypothetical protein	E	E
VC1829		hypothetical protein
VC1848	cysS	cysteinyl-tRNA synthetase	E	T	E
VC1850		UDP-2,3-diacylglucosamine hydrolase	E	E	E
VC1876		hypothetical protein		E
VC1877	lpxK	tetraacyldisaccharide 4'-kinase	E	E	E
VC1878		lipid transporter ATP-binding/permease protein	E	E	E
VC1881		hypothetical protein		E
VC1882		outer membrane-specific lipoprotein transporter subunit LolE	E	E	E
VC1883		ABC transporter, ATP-binding protein	E	E	E
VC1884		hypothetical protein	E	E	E
VC1904		leucine-responsive transcriptional regulator	S	T
VC1912		hypothetical protein	E	E
VC1913		hypothetical protein	E	E
VC1916	cmk	cytidylate kinase	E	E
VC1930		hypothetical protein		E
VC1954		hypothetical protein	E	E
VC1969		hypothetical protein		E
VC1981		hypothetical protein
VC1989		hypothetical protein	E	E	E
VC2000		glyceraldehyde-3-phosphate dehydrogenase	E	T	E
VC2015		DNA polymerase III subunit delta'	E	E	E
VC2016	tdk	thymidylate kinase	E	E	E
VC2020	acpP	acyl carrier protein	E	E	E
VC2021	fabG	3-ketoacyl-(acyl-carrier-protein) reductase	E	E	E
VC2022		acyl carrier protein S-malonyltransferase	E	E	E
VC2023		3-oxoacyl-(acyl carrier protein) synthase III	S	E
VC2025	rpmF	50S ribosomal protein L32	S	E
VC2034		hypothetical protein	E	E
VC2054		heme exporter protein D		T
VC2074	argS	arginyl-tRNA synthetase	E	T	E
VC2096		replication initiation regulator SeqA	E	E
VC2099		flavodoxin FldA	E	E	E
VC2109			E	E
VC2152		succinyl-diaminopimelate desuccinylase	E	E	E
VC2170		hypothetical protein		E
VC2178		hemK protein	S		E
VC2179	prfA	peptide chain release factor 1	S	E	E
VC2181	lolB	outer membrane lipoprotein LolB	E	E	E
VC2182		4-diphosphocytidyl-2-C-methyl-D-erythritol kinase	E	E	E
VC2183		ribose-phosphate pyrophosphokinase	E	T	E
VC2184		peptidyl-tRNA hydrolase	E	T	E
VC2186		hypothetical protein
VC2189		hypothetical protein		E
VC2214	gltX	glutamyl-tRNA synthetase	E	E	E
VC2218		hypothetical protein		E
VC2228		hypothetical protein		E
VC2234	rnhA	ribonuclease H		T
VC2242		mesJ protein	E	E	E
VC2244		acetyl-CoA carboxylase carboxyltransferase subunit alpha	E	E	E
VC2245	dnaE	DNA polymerase III subunit alpha	E	E	E
VC2248		UDP-N-acetylglucosamine acyltransferase	E	E	E
VC2249	fabZ	(3R)-hydroxymyristoyl-ACP dehydratase	E	E	E
VC2251		outer membrane protein OmpH		E
VC2252		outer membrane protein assembly factor YaeT	E	E	E
VC2253		hypothetical protein	E	E	E
VC2254		1-deoxy-D-xylulose 5-phosphate reductoisomerase	E	E	E
VC2255		phosphatidate cytidylyltransferase	E	E	E
VC2256		undecaprenyl diphosphate synthase	E	E	E
VC2258	pyrH	uridylate kinase	E	E	E
VC2259	tsf	elongation factor Ts	E	E	E
VC2260	rpsB	30S ribosomal protein S2	E	E	E
VC2261		methionine aminopeptidase	E	E	E
VC2265		phosphatidylglycerophosphatase A	S	E
VC2268	ribH	riboflavin synthase subunit beta			E
VC2284		hypothetical protein
VC2304		hypothetical protein
VC2317		hypothetical protein		E
VC2325		hypothetical protein		T
VC2327		hypothetical protein
VC2329		2,3,4,5-tetrahydropyridine-2-carboxylate N-succinyltransferase	E	E
VC2354		hypothetical protein
VC2379		5'-methylthioadenosine/S-adenosylhomocysteine nucleosidase
VC2391		dihydrodipicolinate reductase	S	E	E
VC2393		hypothetical protein
VC2396	lpxC	UDP-3-O-[3-hydroxymyristoyl] N-acetylglucosamine deacetylase	E	E	E
VC2397		cell division protein FtsZ	E	E	E
VC2398	ftsA	cell division protein FtsA	E	E	E
VC2399		cell division protein FtsQ	E	E	E
VC2401	murG	N-acetylglucosaminyl transferase	E	E	E
VC2402		cell division protein FtsW	E	E	E
VC2403	murD	UDP-N-acetylmuramoyl-L-alanyl-D-glutamate synthetase	E	E	E
VC2404	mraY	phospho-N-acetylmuramoyl-pentapeptide- transferase	E	E	E
VC2405		UDP-N-acetylmuramoylalanyl-D-glutamyl-2, 6-diaminopimelate--D-alanyl-D-alanyl ligase	E	E	E
VC2406	murE	UDP-N-acetylmuramoylalanyl-D-glutamate--2, 6-diaminopimelate ligase	E	T	E
VC2408		cell division protein FtsL	E	E	E
VC2409	mraW	S-adenosyl-methyltransferase MraW	E	E
VC2410		hypothetical protein	S	E
VC2426		leader peptidase PilD	D	E
VC2427	coaE	dephospho-CoA kinase	E	E	E
VC2430		DNA topoisomerase IV subunit A	E	E	E
VC2431		DNA topoisomerase IV subunit B	E	E	E
VC2448		CTP synthetase	E		E
VC2458		pyridoxal phosphate biosynthetic protein PdxJ	E
VC2461	rnc	ribonuclease III	E	T
VC2467		RNA polymerase sigma factor RpoE		E
VC2472		hypothetical protein	S
VC2475		2-octaprenyl-6-methoxyphenyl hydroxylase	E
VC2496		hypothetical protein		E
VC2500		hypothetical protein	E	E	E
VC2503	valS	valyl-tRNA synthetase	E	E	E
VC2514		UDP-N-acetylglucosamine 1-carboxyvinyltransferase	E	E	E
VC2515		BolA/YrbA family protein
VC2525		hypothetical protein	E	T	E
VC2527		hypothetical protein	E	T	E
VC2528		ABC transporter, ATP-binding protein	E	E	E
VC2541		aromatic acid decarboxylase
VC2545		inorganic pyrophosphatase	E	E	E
VC2570	rplQ	50S ribosomal protein L17	E	E	E
VC2571		DNA-directed RNA polymerase subunit alpha	E	E	E
VC2572	rpsD	30S ribosomal protein S4	E	E	E
VC2573		30S ribosomal protein S11	E	E	E
VC2574	rpsM	30S ribosomal protein S13	E	E	E
VC2575	rpmJ	50S ribosomal protein L36	E	E
VC2576	secY	preprotein translocase subunit SecY	E	E	E
VC2577	rplO	50S ribosomal protein L15	E	E	E
VC2578	rpmD	50S ribosomal protein L30	E	E	E
VC2579	rpsE	30S ribosomal protein S5	E	E	E
VC2580	rplR	50S ribosomal protein L18	E	E	E
VC2581	rplF	50S ribosomal protein L6	E	E	E
VC2582	rpsH	30S ribosomal protein S8	E	E	E
VC2583	rpsN	30S ribosomal protein S14	E	E	E
VC2584	rplE	50S ribosomal protein L5	E	E	E
VC2585	rplX	50S ribosomal protein L24	E	E	E
VC2586	rplN	50S ribosomal protein L14	E	E	E
VC2587	rpsQ	30S ribosomal protein S17	E	E	E
VC2588	rpmC	50S ribosomal protein L29	E	E	E
VC2589	rplP	50S ribosomal protein L16	E	E	E
VC2590	rpsC	30S ribosomal protein S3	E	E	E
VC2591	rplV	50S ribosomal protein L22	E	E	E
VC2592	rpsS	30S ribosomal protein S19	E	E	E
VC2593	rplB	50S ribosomal protein L2	E	E	E
VC2594	rplW	50S ribosomal protein L23	E	E	E
VC2595	rplD	50S ribosomal protein L4	E	E	E
VC2596	rplC	50S ribosomal protein L3	E	E	E
VC2597	rpsJ	30S ribosomal protein S10	E	E	E
VC2602		adenylosuccinate synthetase	E	E
VC2614		cAMP-regulatory protein
VC2649	cysE	serine acetyltransferase	D
VC2651	gpsA	NAD(P)H-dependent glycerol-3-phosphate dehydrogenase	E	E	E
VC2652		hypothetical protein
VC2665	groES	co-chaperonin GroES	E		E
VC2678		primosome assembly protein PriA	E	T	E
VC2679	rpmE	50S ribosomal protein L31	S
VC2689	pfkA	6-phosphofructokinase	S
VC2708	gmk	guanylate kinase	E	T	E
VC2709	rpoZ	DNA-directed RNA polymerase subunit omega		T
VC2725		general secretion pathway protein L	S
VC2726		general secretion pathway protein K	S
VC2728		general secretion pathway protein I	S
VC2730		general secretion pathway protein G	S	T
VC2731		general secretion pathway protein F	E
VC2732		general secretion pathway protein E	E	T
VC2733			E	E
VC2755	hemG	protoporphyrinogen oxidase	S	E	E
VC2762	glmU	bifunctional N-acetylglucosamine-1-phosphate uridyltransferase/glucosamine-1-phosphate acetyltransferase	E	E	E
VC2765		F0F1 ATP synthase subunit gamma	E	E
VC2766		F0F1 ATP synthase subunit alpha	E	E
VC2767		F0F1 ATP synthase subunit delta	E	E
VC2768		F0F1 ATP synthase subunit B	E	E
VC2769		F0F1 ATP synthase subunit C	E	E
VC2771		F0F1 ATP synthase subunit I	D
VCA0001		hypothetical protein
VCA0021		hypothetical protein
VCA0081		hypothetical protein
VCA0124		hypothetical protein	S
VCA0138		hypothetical protein
VCA0143		hypothetical protein		E
VCA0207	nadE	NAD synthetase	E	E	E
VCA0215		hypothetical protein		E
VCA0252		hypothetical protein
VCA0259		hypothetical protein
VCA0273		hypothetical protein		E
VCA0287		threonyl-tRNA synthetase	E	E	E
VCA0288	infC	initiation factor IF3	E	E	E
VCA0289	rpmI	50S ribosomal protein L35	E	E
VCA0290	rplT	50S ribosomal protein L20	E	E	E
VCA0320		hypothetical protein		E
VCA0369		hypothetical protein
VCA0383		hypothetical protein	E	E
VCA0392		antidote protein, putative	E	E
VCA0471		hypothetical protein	E
VCA0498		hypothetical protein	E	T
VCA0499		hypothetical protein		E
VCA0528	rbgA	ribosomal biogenesis GTPase	E	E
VCA0548		hypothetical protein		E
VCA0555		hypothetical protein
VCA0577		hypothetical protein		E
VCA0613		hypothetical protein
VCA0626		hypothetical protein	E	E
VCA0660		hypothetical protein		E
VCA0668		hypothetical protein		E
VCA0696		hypothetical protein		E
VCA0701		hypothetical protein	E	E
VCA0733		hypothetical protein
VCA0746		hypothetical protein
VCA0786		hypothetical protein	E	E
VCA0796		hypothetical protein		E
VCA0826		hypothetical protein		E
VCA0831		hypothetical protein		E
VCA0916		hypothetical protein
VCA1079		pyridoxamine 5'-phosphate oxidase		E
VCA1115		ParA family protein	E	E
