# Supplementary material for: Gene Fitness Landscapes of Vibrio cholerae at Important Stages of Its Life Cycle
Source: PLoS Pathog. 2013 Dec 26;9(12):e1003800. doi: 10.1371/journal.ppat.1003800 (PMC3873450; doi:10.1371/journal.ppat.1003800)
Supplement: Table S3 — Table of host-specific and pond-specific genes. (XLS) [file ppat.1003800.s003.xls]

## Sheet: Sheet3
Table S3. Table of Host-specific and Pond-specific genes										Kegg	Kegg
locus	gene	LB-B	LB	SI	CF	HP	Pond	ProteinID	Reference	EC number	Pathway(s)
purine pyrimidine biosynthesis
VC0051	purK	0.939017	0.92881	0.415882	0.537918	0.775666	0.915309	phosphoribosylaminoimidazole carboxylase ATPase subunit	1	6.3.4.18	superpathway of histidine, purine, and pyrimidine biosynthesis , purine nucleotides de novo biosynthesis I , inosine-5'-phosphate biosynthesis I
VC0211	pyrE	0.931633	0.893767	0.224852	0.322436	0.899441	0.974386	orotate phosphoribosyltransferase		2.4.2.10	superpathway of histidine, purine, and pyrimidine biosynthesis , pyrimidine ribonucleotides de novo biosynthesis , uridine-5'-phosphate biosynthesis
VC0275	purD	0.928483	0.960022	0.064162	0.11171	ND	0.973101	phosphoribosylamine--glycine ligase	1	6.3.4.13	superpathway of histidine, purine, and pyrimidine biosynthesis , purine nucleotides de novo biosynthesis I , purine nucleotides de novo biosynthesis II , 5-aminoimidazole ribonucleotide biosynthesis II , 5-aminoimidazole ribonucleotide biosynthesis I
VC0276	purH	0.906136	0.945313	0.05119	0.0942489	ND	0.924224	phosphoribosylaminoimidazolecarboxamide formyltransferase/IMP cyclohydrolase	1	2.1.2.3 and 3.5.4.10	superpathway of histidine, purine, and pyrimidine biosynthesis , purine nucleotides de novo biosynthesis I , purine nucleotides de novo biosynthesis II , inosine-5'-phosphate biosynthesis I , inosine-5'-phosphate biosynthesis II
VC0767	guaB	0.912895	0.832372	0.0499558	0.0702344	ND	0.80545	inositol-5-monophosphate dehydrogenase		1.1.1.205	superpathway of histidine, purine, and pyrimidine biosynthesis , purine nucleotides de novo biosynthesis I , guanosine nucleotides de novo biosynthesis , purine nucleotides de novo biosynthesis II
VC0441	apaH	0.821308	0.894983	0.578161	0.582279	0.425624	0.450953	diadenosine tetraphosphatase		NA
VC0304	gppA	0.83688	0.922197	0.952331	0.899259	0.771879	0.739907	guanosine pentaphosphate phosphohydrolase		3.6.1.40	ppGpp biosynthesis
VC1004	purF	0.989294	0.973493	0.0113794	0.0516193	ND	0.906748	amidophosphoribosyltransferase	2	2.4.2.14	superpathway of histidine, purine, and pyrimidine biosynthesis , purine nucleotides de novo biosynthesis I , purine nucleotides de novo biosynthesis II , 5-aminoimidazole ribonucleotide biosynthesis II , 5-aminoimidazole ribonucleotide biosynthesis I
VC1190	purC	1.03674	0.987453	0.140915	0.212182	1.05648	0.64827	phosphoribosylaminoimidazole-succinocarboxamide synthase	2	6.3.2.6	superpathway of histidine, purine, and pyrimidine biosynthesis , purine nucleotides de novo biosynthesis I , purine nucleotides de novo biosynthesis II , inosine-5'-phosphate biosynthesis I , inosine-5'-phosphate biosynthesis II
VC1911	pyrF	0.987936	0.968178	0.217677	0.300743	ND	0.993798	orotidine 5'-phosphate decarboxylase		4.1.1.23	superpathway of histidine, purine, and pyrimidine biosynthesis , pyrimidine ribonucleotides de novo biosynthesis , uridine-5'-phosphate biosynthesis
VC2226	purM	0.943843	0.983146	0.0580992	0.0516198	ND	0.927306	phosphoribosylaminoimidazole synthetase		6.3.3.1	superpathway of histidine, purine, and pyrimidine biosynthesis , purine nucleotides de novo biosynthesis I , purine nucleotides de novo biosynthesis II , 5-aminoimidazole ribonucleotide biosynthesis II , 5-aminoimidazole ribonucleotide biosynthesis I
VC2389	carB	0.949997	0.941723	0.101488	0.195313	0.677793	0.843365	carbamoyl phosphate synthase large subunit	2	6.3.5.5	superpathway of histidine, purine, and pyrimidine biosynthesis , pyrimidine ribonucleotides de novo biosynthesis , superpathway of arginine and polyamine biosynthesis , uridine-5'-phosphate biosynthesis , arginine biosynthesis II (acetyl cycle) , arginine biosynthesis I
VC2390	carA	0.927165	0.94979	0.166368	0.271136	0.69435	0.901168	carbamoyl phosphate synthase small subunit	2	6.3.5.5	superpathway of histidine, purine, and pyrimidine biosynthesis , pyrimidine ribonucleotides de novo biosynthesis , superpathway of arginine and polyamine biosynthesis , uridine-5'-phosphate biosynthesis , arginine biosynthesis II (acetyl cycle) , arginine biosynthesis I
VC0869	purL	0.966959	0.976432	0.0705024	0.155302	ND	0.970797	phosphoribosylformylglycinamidine synthase	2	6.3.5.3	superpathway of histidine, purine, and pyrimidine biosynthesis , purine nucleotides de novo biosynthesis I , purine nucleotides de novo biosynthesis II , 5-aminoimidazole ribonucleotide biosynthesis II , 5-aminoimidazole ribonucleotide biosynthesis I
VC1491	pyrD	1.01024	0.980503	0.147869	0.222169	0.69142	0.86641	dihydroorotate dehydrogenase 2		1.3.3.1
VC0756	ndk	0.906503	0.833707	0.194799	0.150935	ND	0.18379	nucleoside diphosphate kinase		2.7.4.6	superpathway of histidine, purine, and pyrimidine biosynthesis , purine nucleotides de novo biosynthesis I , adenosine nucleotides de novo biosynthesis, pyrimidine deoxyribonucleotides de novo biosynthesis
VCA0925	pyrC	0.978886	0.966029	0.100733	0.188645	0.53004	0.969734	dihydroorotase		3.5.2.3	superpathway of histidine, purine, and pyrimidine biosynthesis , pyrimidine ribonucleotides de novo biosynthesis , uridine-5'-phosphate biosynthesis
VC2510	pyrB	0.939801	0.892328	0.24301	0.266197	0.975151	0.902296	aspartate carbamoyltransferase		2.1.3.2	superpathway of histidine, purine, and pyrimidine biosynthesis , pyrimidine ribonucleotides de novo biosynthesis , uridine-5'-phosphate biosynthesis
flagellar biosynthesis
VC2067	flhG	0.840345	0.927287	0.533339	0.341323	0.236865	0.379828	flagellar biosynthesis	2	NA
VC2206	flgP	0.97092	0.915381	0.809083	0.512496	0.301655	0.381268	flagellar biosynthesis	3	NA
VC2190	flgL	1.11311	1.00193	1.02555	1.01658	0.666079	0.777389	flagellar hook-associated protein		NA
VC2194	flgH	1.16057	1.0374	1.04746	0.975249	0.653519	0.808846	flagellar basal body L-ring protein		NA
VC2140	fliD	1.09357	1.02141	1.01195	1.01441	0.884684	0.752261	flagellar capping protein		NA
VC2202	cheV	1.03102	1.00542	0.99272	0.883839	0.926981	1.15467	chemotaxis protein CheV		NA
VC2068	flhF	1.00212	0.996885	0.928705	0.871682	0.323623	0.478821	flagellar biosynthesis		NA
VC2128	fliK	1.07351	1.04333	1.01258	1.02409	0.566246	0.682041	flagellar hook-length control protein		NA
VC2188	flaA	1.09769	1.05945	1.01108	1.0231	0.685863	0.666915	flagellin		NA
VC2191	flgK	1.11658	1.05929	1.00705	0.968169	0.674237	0.706483	flagellar hook-associated protein		NA
VC2193	flgI	1.1864	1.06517	1.04862	1.03251	0.641734	0.794405	flagellar basal body P-ring protein		NA
VC2196	flgF	1.13857	1.04948	1.05619	1.04806	0.632585	0.785869	flagellar basal body rod protein		NA
VC2197	flgE	1.10612	1.02494	1.04055	1.04917	0.758824	0.782942	flagellar hook protein		NA
VC2198	flgD	1.07648	1.01082	1.00117	0.902113	0.18029	0.39964	flagellar basal body rod modification protein		NA
VC2199	flgC	1.1235	1.06329	1.02933	0.81087	0.278469	0.361348	flagellar basal body rod protein		NA
VC2200	flgB	1.14001	1.06427	1.04316	0.959401	0.423733	0.470034	flagellar basal body rod protein		NA
VC2208	flgT	1.11696	1.02484	0.974315	0.975145	0.775887	0.819849	flagellar biosynthesis		NA
VC2207	flgO	0.991189	0.912183	0.459691	0.442635	0.434256	0.411986	flagellar biosynthesis	3	NA
energy production/conversion
VC2092	gltA	0.908237	0.998822	0.375482	0.671782	0.255681	0.132453	type II citrate synthase		2.3.3.1	superpathway of glyoxylate cycle , superpathway of glyoxylate bypass and TCA , superpathway of glycolysis, pyruvate dehydrogenase, TCA, and glyoxylate bypass , superpathway of cytosolic glycolysis (plants), pyruvate dehydrogenase and TCA cycle , glyoxylate cycle , serine-isocitrate lyase pathway , TCA cycle , respiration (anaerobic) , TCA cycle variation III (eukaryotic)
VC2420	fldB	0.909107	0.845817	0.653968	0.84394	0.165184	0.731546	flavodoxin		NA
VC1188	maeA	0.97363	0.950282	0.786621	0.828087	0.640923	0.957038	malate dehydrogenase		1.1.1.37, 1.1.1.38, 1.1.1.27, 1.1.1.40	superpathway of glyoxylate cycle , superpathway of glyoxylate bypass and TCA , superpathway of glycolysis, pyruvate dehydrogenase, TCA, and glyoxylate bypass , superpathway of cytosolic glycolysis (plants), pyruvate dehydrogenase and TCA cycle , glyoxylate cycle , mixed acid fermentation , serine-isocitrate lyase pathway , aspartate degradation II , gluconeogenesis , TCA cycle , respiration (anae…
VC1304	fumC	0.827952	0.816928	0.647544	0.699323	0.63928	0.3497	fumarate hydratase, class I, putative		4.2.1.2	superpathway of glycolysis, pyruvate dehydrogenase, TCA, and glyoxylate bypass , superpathway of glyoxylate bypass and TCA , superpathway of cytosolic glycolysis (plants), pyruvate dehydrogenase and TCA cycle , mixed acid fermentation , glutamate degradation VII , TCA cycle , respiration (anaerobic) , superpathway of glyoxylate cycle , TCA cycle variation III (eukaryotic)
VC1337	prpC	1.03652	1.03817	1.01411	1.02397	0.90619	0.84533	citrate synthase		2.3.3.5, 2.3.3.1	superpathway of glyoxylate cycle , superpathway of glyoxylate bypass and TCA , superpathway of glycolysis, pyruvate dehydrogenase, TCA, and glyoxylate bypass , superpathway of cytosolic glycolysis (plants), pyruvate dehydrogenase and TCA cycle , glyoxylate cycle , serine-isocitrate lyase pathway , TCA cycle , respiration (anaerobic) , TCA cycle variation III (eukaryotic), 2-methylcitrate cycle II…
VC1339	prpF	1.02475	1.03584	0.913617	0.974825	0.818128	0.610722	hypothetical protein		NA
VC2084	sucD	0.848813	0.860468	0.742894	0.711779	0.60058	0.346174	succinyl-CoA synthetase subunit alpha		6.2.1.5	superpathway of glycolysis, pyruvate dehydrogenase, TCA, and glyoxylate bypass , superpathway of glyoxylate bypass and TCA , superpathway of cytosolic glycolysis (plants), pyruvate dehydrogenase and TCA cycle , glutamate degradation VII , glutamate degradation III , TCA cycle , pyruvate fermentation to acetate V , pyruvate fermentation to acetate VI , TCA cycle variation III (eukaryotic)
VC2085	sucC	0.877054	0.950966	0.688569	0.877436	0.714181	0.407302	succinyl-CoA synthetase subunit beta		6.2.1.5	superpathway of glycolysis, pyruvate dehydrogenase, TCA, and glyoxylate bypass , superpathway of glyoxylate bypass and TCA , superpathway of cytosolic glycolysis (plants), pyruvate dehydrogenase and TCA cycle , glutamate degradation VII , glutamate degradation III , TCA cycle , pyruvate fermentation to acetate V , pyruvate fermentation to acetate VI , TCA cycle variation III (eukaryotic)
VC2089	sdhA	0.750994	0.914628	0.421619	0.376313	0.306486	0.307449	succinate dehydrogenase flavoprotein subunit		1.3.5.1, 1.3.99.1	superpathway of glycolysis, pyruvate dehydrogenase, TCA, and glyoxylate bypass , superpathway of glyoxylate bypass and TCA , superpathway of cytosolic glycolysis (plants), pyruvate dehydrogenase and TCA cycle , TCA cycle , succinate to cytochrome bd oxidase electron transfer , aerobic respiration -- electron donor II , superpathway of glyoxylate cycle , TCA cycle variation III (eukaryotic),glutam…
VC0432	mdh	0.825358	0.872496	0.678309	0.716497	0.38188	0.192171	malate dehydrogenase		1.1.1.37, 1.1.1.27	superpathway of glyoxylate cycle , superpathway of glyoxylate bypass and TCA , superpathway of glycolysis, pyruvate dehydrogenase, TCA, and glyoxylate bypass , superpathway of cytosolic glycolysis (plants), pyruvate dehydrogenase and TCA cycle , glyoxylate cycle , mixed acid fermentation , serine-isocitrate lyase pathway , aspartate degradation II , gluconeogenesis , TCA cycle , respiration (anae…
VC1338	acnA	1.04378	1.01038	0.975765	1.01359	0.841849	0.68191	aconitate hydratase		2.4.2.-	superpathway of glyoxylate cycle , superpathway of glyoxylate bypass and TCA , superpathway of glycolysis, pyruvate dehydrogenase, TCA, and glyoxylate bypass , superpathway of cytosolic glycolysis (plants), pyruvate dehydrogenase and TCA cycle , glyoxylate cycle , serine-isocitrate lyase pathway , TCA cycle , respiration (anaerobic) , TCA cycle variation III (eukaryotic)
VC0298	acs	0.936663	0.945421	0.935843	0.908275	0.909693	0.782393	acetyl-CoA synthetase		6.2.1.17, 6.2.1.13, 2.3.1.-, 6.2.1.1	2-methylcitrate cycle II , 2-methylcitrate cycle I,pyruvate fermentation to acetate III , acetate formation from acetyl-CoA II,acetate conversion to acetyl-CoA , oxidative ethanol degradation III , oxidative ethanol degradation I , glutamate degradation VII (to butyrate)
VC2646	ppc	0.921081	0.964022	0.959731	0.940005	0.803207	0.845265	phosphoenolpyruvate carboxylase		4.1.1.31	mixed acid fermentation , serine-isocitrate lyase pathway , gluconeogenesis , respiration (anaerobic)
VC2738	pckA	0.884582	0.990778	0.983105	0.886182	0.873023	0.62508	phosphoenolpyruvate carboxykinase		4.1.1.32, 4.1.1.49	gluconeogenesis , superpathway of glyoxylate cycle
VCA0984	lldD	0.996118	0.976046	0.821488	0.896805	0.896067	0.969081	L-lactate dehydrogenase		1.1.1.27	hexitol fermentation to lactate, formate, ethanol and acetate , sucrose degradation to ethanol and lactate (anaerobic) , homolactic fermentation , pyruvate fermentation to acetate and lactate I , lactate oxidation , pyruvate fermentation to lactate, superpathway of methylglyoxal degradation , L-lactaldehyde degradation (aerobic)
amino acid metabolism and degradation
VC1293	tyrB	0.977658	0.961263	0.69308	0.755588	0.78774	0.915483	aspartate aminotransferase		2.6.1.1	superpathway of aspartate and asparagine biosynthesis; interconversion of aspartate and asparagine , aspartate superpathway , superpathway of lysine, threonine and methionine biosynthesis I , threonine biosynthesis , superpathway of methionine biosynthesis (transsulfuration) , isoleucine biosynthesis I , superpathway of methionine biosynthesis (by sulfhydrylation) , glutamine degradation II , glu…
VC1623	nspC	1.03626	0.99264	0.769331	0.87649	0.943226	1.08803	carboxynorspermidine decarboxylase		NA
VC2116	aroC	0.968409	0.81718	0.225594	0.396232	ND	0.565338	chorismate synthase		4.2.3.5	superpathway of chorismate , superpathway of phenylalanine, tyrosine, and tryptophan biosynthesis , chorismate biosynthesis
VC2316	argA	0.96792	0.959675	0.713115	0.751082	0.625962	0.930816	N-acetylglutamate synthase		2.3.1.1	superpathway of arginine and polyamine biosynthesis , arginine biosynthesis I , arginine biosynthesis II (acetyl cycle) , ornithine biosynthesis
VC2508	argF	0.950268	0.938685	0.619564	0.731895	0.680532	0.995355	ornithine carbamoyltransferase		2.1.3.3	arginine degradation V (arginine deiminase pathway) , superpathway of arginine and polyamine biosynthesis , citrulline degradation , arginine biosynthesis II (acetyl cycle) , arginine biosynthesis I, canavanine biosynthesis
VC0941	glyA	0.377442	0.86867	0.063421	0.208722	0.583236	0.175983	serine hydroxymethyltransferase		2.1.2.1	superpathway of serine and glycine biosynthesis I , serine-isocitrate lyase pathway , glycine biosynthesis I , serine and glycine biosynthesis II , formylTHF biosynthesis II , formylTHF biosynthesis I , folate transformations , folate polyglutamylation I , purine degradation II (anaerobic)
VC1170	trpB	1.00829	0.969795	0.961366	0.985309	0.878506	0.777523	tryptophan synthase subunit beta		4.2.1.20	superpathway of phenylalanine, tyrosine, and tryptophan biosynthesis from chorismate , superpathway of phenylalanine, tyrosine, and tryptophan biosynthesis , superpathway of chorismate , tryptophan biosynthesis
VC1492	gudB	1.01632	0.988635	0.976336	0.973241	0.979389	0.829749	NAD-specific glutamate dehydrogenase		NA
VC0056	aroE	0.855644	0.857768	0.268328	0.344874	0.384544	0.614305	shikimate 5-dehydrogenase		1.1.1.25	superpathway of chorismate , superpathway of phenylalanine, tyrosine, and tryptophan biosynthesis , chorismate biosynthesis
VC0125	lysA	0.871004	0.859919	0.199969	0.299415	0.638023	0.529475	diaminopimelate decarboxylase	2	4.1.1.20	aspartate superpathway , superpathway of lysine, threonine and methionine biosynthesis I , superpathway of lysine, threonine and methionine biosynthesis II , lysine biosynthesis I , lysine biosynthesis VI
VC1732	aroA	1.02017	0.930579	0.0921973	0.224309	0.214377	0.529499	3-phosphoshikimate 1-carboxyvinyltransferase		2.5.1.19	superpathway of chorismate , superpathway of phenylalanine, tyrosine, and tryptophan biosynthesis , chorismate biosynthesis
VC1300	sdaA	0.991723	0.901088	0.625488	0.848452	0.796572	0.851258	L-serine dehydratase 1		4.3.1.19, 4.3.1.17	superpathway of threonine metabolism , isoleucine biosynthesis I , superpathway of leucine, valine, and isoleucine biosynthesis , threonine degradation I , isoleucine biosynthesis I (from threonine), L-serine degardation, purine degardation II (anaerobic)
VC2617	astA	0.973152	0.987093	0.968588	0.901184	0.961603	1.15864	arginine/ornithine succinyltransferase		2.3.1.109	arginine degradation II (AST pathway)
VC2618	argD	0.966654	0.98897	0.514	0.640675	0.481864	1.13676	N-succinyldiaminopimelate-aminotransferase/ acetylornithine transaminase protein		2.6.1.11, 2.6.1.17, 2.6.1.81	superpathway of arginine and polyamine biosynthesis , arginine biosynthesis I , arginine biosynthesis II (acetyl cycle) , ornithine biosynthesis, aspartate superpathway , superpathway of lysine, threonine and methionine biosynthesis I , lysine biosynthesis I
VC2641	argH	0.948166	0.987026	0.52298	0.653096	0.718066	0.972008	argininosuccinate lyase	4	4.3.2.1	superpathway of arginine and polyamine biosynthesis , citrulline-nitric oxide cycle , arginine biosynthesis II (acetyl cycle) , arginine biosynthesis I, canavanine biosynthesis
VC2642	argG	0.927136	0.968522	0.529432	0.692358	0.659982	0.959737	argininosuccinate synthase		6.3.4.5	superpathway of arginine and polyamine biosynthesis , citrulline-nitric oxide cycle , arginine biosynthesis II (acetyl cycle) , arginine biosynthesis I,canavanine biosynthesis
VC2644	argC	0.93503	0.965843	0.597501	0.693313	0.701637	0.973018	Acetylglutamate semialdehyde dehydrogenase		1.2.1.38	superpathway of arginine and polyamine biosynthesis , arginine biosynthesis I , arginine biosynthesis II (acetyl cycle) , ornithine biosynthesis
VC2645	argE	0.932536	0.963872	0.46062	0.594479	0.586984	0.884502	acetylornithine deacetylase		3.5.1.16	superpathway of arginine and polyamine biosynthesis , arginine biosynthesis I , ornithine biosynthesis
VCA0278	glyA	1.0075	0.972274	0.947473	0.912847	0.949601	0.733276	serine hydroxymethyltransferase		2.1.2.1	superpathway of serine and glycine biosynthesis I , serine-isocitrate lyase pathway , glycine biosynthesis I , serine and glycine biosynthesis II , formylTHF biosynthesis II , formylTHF biosynthesis I , folate transformations , folate polyglutamylation I , purine degradation II (anaerobic)
VCA1063	speC	1.01001	1.01943	0.990937	1.00385	0.976495	0.692211	ornithine decarboxylase		4.1.1.17	superpathway of arginine and polyamine biosynthesis , superpathway of polyamine biosynthesis I , superpathway of arginine and ornithine degradation , putrescine biosynthesis III , superpathway of ornithine degradation
VCA0277	gcvH	0.948979	0.936921	0.991909	1.03966	0.538436	0.25651	glycine cleavage system protein H		NA
hypothetical
VC1490		1.11478	1.0804	0.193888	0.466861	0.921566	0.854712	hypothetical		NA
VC1625		1.03262	1.03006	0.850523	0.94367	0.916448	1.0093	hypothetical		NA
VC1250		1.02089	1.03655	0.894884	0.930549	1.0414	0.668453	hypothetical		NA
VC1423		1.15219	1.04823	1.00114	0.88813	0.869483	0.532876	hypothetical		NA
VC1513		1.06152	1.04149	0.964478	0.993542	0.994116	0.896121	hypothetical		NA
VC1887		0.94947	0.863735	0.414494	0.39826	0.592007	0.0702617	hypothetical		NA
VC1044		0.9065	0.862313	0.737856	0.692308	0.37226	0.342975	hypothetical		NA
VC1435		0.882936	0.952685	0.614649	0.729619	0.499707	0.211798	hypothetical		NA
VC2276	frsA	0.910754	1.01752	0.901952	0.874345	0.913639	0.546546	esterase		NA
VC2332		0.957586	0.99473	0.977545	0.940495	0.690593	0.239362	acetyltransferase		NA
VCA0039		0.866207	0.933335	0.540764	0.761585	0.818126	0.690329	hypothetical		NA
VCA0040		0.93495	0.856499	0.212041	0.163352	ND	0.169431	hypothetical		NA
VCA0276		0.974962	0.967642	0.913538	0.945883	0.826074	0.709749	hypothetical		NA
VCA0280		0.977848	0.98522	0.92534	0.956319	0.838653	0.635619	hypothetical		NA
VCA0567		1.03626	0.997172	0.988052	1.02718	0.883416	0.49117	hypothetical		NA
VCA0762	yieM	1.05126	1.04096	1.10531	1.09291	0.788028	0.868852	hypothetical		NA
VCA0930		0.976085	1.01891	0.927617	0.960507	0.689699	1.08613	hypothetical		NA
VC1501		1.06846	1.02789	0.947375	0.977588	0.850994	0.945014	hypothetical		NA
LPS/O-antigen biosynthesis
VC0244	wbeE	0.974966	0.964188	0.270376	0.165844	1.14623	1.08822	perosamine synthase	2	2.6.1.-	GDP-α-D-perosamine biosynthesis, enterobacterial common antigen biosynthesis
VC0248	wbeK	0.960063	0.889236	0.248592	0.139473	1.32523	0.986838	acyl carrier protein		NA
VC0249	wbeL	1.00039	0.964737	0.26964	0.204325	1.24039	0.960102	acyl-CoA synthetase	1	NA
VC0250	wbeM	0.933502	0.938279	0.17532	0.168609	1.27345	0.866356	alcohol dehydrogenase	2	NA
VC0251	wbeN	1.01101	0.977182	0.214153	0.172481	1.2609	0.889305	acyl protein synthase/acyl-CoA reductase RfbN	2	6.2.1.19, 1.2.1.50
VC0252	wbeO	0.960184	0.935941	0.409036	0.296891	ND	1.07208	galactoside O-acetyltransferase		NA
VC0260	wbeV	0.935814	0.902892	0.189396	0.150289	1.04342	0.964979	mannosyl-transferase	2	2.4.1.-, 2.4.1.132
VC0245	wbeG	0.982575	0.934766	0.268015	0.194997	1.32723	1.07187	O-antigen glycosyltransferase		NA
VC0241	manC	1.00313	1.00439	0.348205	0.265306	1.12207	1.21423	mannose-1-phosphate guanylyltransferase	5	2.7.7.13, 2.7.7.22	colanic acid building blocks biosynthesis , GDP-mannose metabolism , GDP-mannose biosynthesis I , GDP-mannose biosynthesis II
VC0242	manB	1.00076	1.00068	0.306523	0.221321	1.24422	1.21142	phosphomannomutase	1	5.4.2.8	colanic acid building blocks biosynthesis , GDP-mannose metabolism , GDP-mannose biosynthesis I , GDP-mannose biosynthesis II
VC0243	gmd	1.00621	0.976853	0.352978	0.228272	1.28705	1.12817	GDP-mannose 4,6-dehydratase	6	4.2.1.47	GDP-D-rhamnose biosynthesis , colanic acid building blocks biosynthesis , GDP-α-D-perosamine biosynthesis
VC0259	wbeU	0.977415	0.930939	0.368008	0.258905	1.13204	1.09369	O-antigen glycosyltransferase	2	NA
VC0263	wbeW	0.989524	0.905051	0.16885	0.135748	ND	0.196175	galactosyl-transferase	7	2.4.1.-, 2.4.1.87
VC0269	manA	0.946189	0.963169	0.771913	0.496718	0.876757	1.15621	mannose-6-phosphate isomerase	8	5.3.1.8	colanic acid building blocks biosynthesis , GDP-mannose metabolism , D-mannose degradation
VC0235	wavJ	0.850224	0.838206	0.427008	0.456721	0.553588	0.730033	lipopolysaccharide glycosyltransferase		NA
VC0395	galU	0.841532	0.846275	0.113796	0.181063	0.867932	0.336276	UTP--glucose-1-phosphate uridylyltransferase	7	2.7.7.9	UDP-sugars interconversion , galactose degradation II , UDP-glucose conversion , UDP-galactose biosynthesis (salvage pathway from galactose using UDP-glucose) , colanic acid building blocks biosynthesis , sucrose degradation to ethanol and lactate (anaerobic)
VC0212	msbB	0.894008	0.819899	0.911223	0.866691	0.918536	0.336502	lipid A lauroyl acyltransferase		2.3.1.-	superpathway of lipopolysaccharide biosynthesis , KDO2-lipid A biosynthesis I
pathogenesis
VC0830	tcpQ	1.01315	0.979539	0.117873	0.282576	0.711825	0.998063	toxin co-regulated pilus biosynthesis protein Q	9	NA
VC0832	tcpR	0.985295	0.964944	0.133298	0.227619	0.598914	0.951728	toxin co-regulated pilus biosynthesis protein R	9	NA
VC0834	tcpS	0.98155	1.00542	0.0883036	0.0920989	0.432538	0.959417	toxin co-regulated pilus biosynthesis protein S	9	NA
VC0839	tcpJ	1.01327	1.00814	0.0973663	0.151252	0.31005	1.00695	leader peptidase TcpJ	10	3.4.23.36
VC0828	tcpA	0.976225	0.962403	0.0950885	0.218542	0.385174	1.0008	toxin co-regulated pilin	11	NA
VC0829	tcpB	0.997764	0.956156	0.0910366	0.23207	0.506965	0.974578	toxin co-regulated pilus biosynthesis protein B	12	NA
VC0831	tcpC	0.990719	0.986187	0.12606	0.230726	0.594444	0.999417	toxin co-regulated pilus biosynthesis outer membrane protein C	9	NA
VC0833	tcpD	0.986439	0.968099	0.127925	0.244873	0.390517	1.02243	toxin co-regulated pilus biosynthesis protein D	9	NA
VC0835	tcpT	0.99439	0.963098	0.121425	0.226265	0.535446	0.986404	toxin co-regulated pilus biosynthesis protein T	1	NA
VC0836	tcpE	0.984003	0.985399	0.134054	0.240673	0.511885	1.00919	toxin co-regulated pilus biosynthesis protein E	1	NA
VC0837	tcpF	0.998588	0.997918	0.111444	0.21908	0.483595	0.995258	toxin co-regulated pilus biosynthesis protein F	1	NA
VC0838	toxT	0.926503	0.915063	0.11236	0.22222	0.565181	0.981592	TCP pilus virulence regulatory protein	1	NA
VC0983	toxs	0.956721	1.01044	0.228717	0.575388	0.533882	0.837023	regulatory protein	13	NA
VC0984	toxr	1.03423	0.841178	0	0.0195382	ND	0.7418	cholera toxin transcriptional activator	11	NA
VC2453	varS	1.08041	0.937114	0.565906	0.705816	0.383741	0.0695382	histidine kinase	14	NA
VC1213	varA	1.03631	0.98519	0	0.276019	ND	0.0203752	response regulator	14	NA
VC2647	aphA	0.968593	0.965676	0.314108	0.553915	1.06527	0.99264	transcriptional regulator	2	NA
quorum sensing regulators
VC1022	luxU	0.97089	0.832623	0	0.0870859	ND	0.891557	sensor kinase	15	NA
VCA0736	luxQ	0.978077	0.954118	0.756604	0.819677	0.90718	0.927914	sensor histidine kinase	15	NA
post-translational modification
VC1918	ppiD	0.936349	0.932435	0.885514	0.882366	0.651202	0.861823	peptidyl-prolyl cis-trans isomerse D		NA
VC0034	dsbA	0.877043	0.84062	0.0276355	0.0595761	ND	0.65575	disulfide oxidoreductase	16	NA
VC1902	dsbB	1.02521	1.03802	0.0681888	0.26942	ND	0.745022	thiol:disulfide oxidoreductase		NA
VC1923	ropA	0.958674	0.863641	0.69591	0.755716	0.863689	0.422205	peptidyl-prolyl cis/trans isomerase;		NA
VC2235		1.05031	1.03717	0.876717	0.975863	0.850052	0.590149	ubiquinone methyltransferase		NA
VC2438	glnE	0.93221	0.938013	0.950466	0.931222	0.897643	0.789188	bifunctional glutamine-synthetase adenylyltransferase/deadenyltransferase		2.7.7.42
VC0532	pcm	0.911735	0.933828	0.544891	0.589782	0.814158	0.868729	L-isoaspartate O-methyltransferase		2.1.1.77
VC1182	trxB	0.942667	0.884172	0.636205	0.591224	0.410327	0.654059	thioredoxin reductase		1.8.1.9	thioredoxin pathway
protein degradation
VC1994	sppA	1.00694	0.992492	0.984053	0.948232	0.830767	0.937523	protease IV		NA
VC2164		0.896599	0.872526	0.7119	0.775174	0.660121	0.272656	zinc metalloprotease		NA
VC1920	lonC	0.983142	0.865245	0.906315	0.839332	0.547005	0.525444	ATP-dependent protease		3.4.21.53
VC1144	clpA	0.959751	0.985958	0.638446	0.801438	0.7704	0.460524	ATP-dependent Clp protease ATP-binding subunit		NA
VC1496	ctpA	1.06281	1.04583	0.842479	0.856424	0.53885	0.404989	carboxy-terminal protease		3.4.21.102
VC0566	degP	0.928956	0.910959	0.436065	0.530254	0.767018	0.951297	serine protease		NA
VC1482	lonH	0.966952	0.922589	0.687769	0.856095	0.769517	0.60754	ATP-dependent protease		3.4.21.53
VCA0975	lonC	1.01351	1.01789	0.971789	0.981591	0.9359	0.78047	ATP-dependent protease		3.4.21.53
VC0711	clpB	0.938493	0.984032	0.733062	0.834364	0.841743	0.785771	chaperone		NA
cell wall/outer membrane biogenesis
VC0866		1.00094	1.00611	0.825353	0.909144	0.918285	1.11111	murein transglycosylase		NA
VC1039	asmA	0.925204	0.930639	0.815687	0.795582	0.834017	0.71222	asmA protein		NA
VC1287	mdoH	1.02003	1.01526	0.944636	0.997356	0.533545	0.360398	glucosyltransferase		NA
VC1288	mdoG	1.00204	1.02239	0.989514	0.982266	0.580777	0.463678	glucan biosynthesis protein G		NA
VC1321		1.02539	1.03441	1.00773	0.988113	0.74735	0.579148	carboxypeptidase		NA
VC1629	ftsX	0.994723	0.975123	0.933028	0.969242	0.802144	0.54437	permease		NA
VC0533	nlpD	1.0973	0.982781	0.433134	0.36745	ND	0.668704	lipoprotein		NA
VC2542		0.877588	0.819313	0.869135	0.823727	0.630287	0.156879	UDP-N-acetylmuramate:L-alanyl-gamma-D-glutamyl- meso-diaminopimelate ligase		6.3.2.-, 6.3.2.13	peptidoglycan biosynthesis I
VC2547	ytfN	0.941892	0.906407	0.773832	0.845045	0.844999	0.505373	outer membrane protein		NA
VC2548	ytfM	0.941601	0.873448	0.710549	0.729646	0.578002	0.491221	outer membrane protein		NA
VCA0058	ldtB	0.94113	0.93043	0.960372	0.960343	0.378571	0.31537	L,D-transpeptidase		NA
VCA0059	lpp	0.949189	1.02511	1.01398	1.04121	0.597251	0.427254	major outer membrane lipoprotein		NA
VC2421	ampD	0.933737	0.899061	0.960466	0.956134	0.45168	0.275354	N-acetyl-anhydromuranmyl-L-alanine amidase		NA
transporter
VC2300	ampG	1.00274	0.934113	1.00167	0.89925	0.823495	0.627746	Acetyl-CoA transporter		NA
VC1839	tolQ	0.965388	0.84566	0	0	ND	0	transporter		NA
VC2436	tolC	0.943058	0.87133	0.0261538	0.0711907	ND	0.762138	outer membrane channel protein	17	NA
VC1630		1.01524	1.02444	0.920478	0.86303	0.773908	0.553071	ABC transporter, ATP-binding protein		NA
VC2081	znuA	1.00026	0.963236	0.239041	0.71186	0.511982	0.674158	zinc ABC transporter, periplasmic zinc-binding protein		NA
VC2083	znuB	0.899395	0.821448	0.492124	0.742163	0.780229	0.788	zinc ABC transporter, permease protein		NA
VC2334	corA	0.944289	0.951512	0.968644	1.01367	0.130464	0.0860272	Mg2+ and C2+ transporter		NA
VC1426	potC	1.04249	0.981404	0.662078	0.94948	0.201147	0.164018	spermidine/putrescine ABC transporter		NA
VC1428	potA	0.985168	0.940128	0.780841	0.880673	0.669618	0.310217	putrescine/spermidine ABC transporter ATPase		NA
VC0164		0.929759	0.931707	0.746171	0.829193	0.939177	0.966605	MDR efflux transporter	17	3.6.3.44
VC1606		1.03222	1.02967	0.807453	0.968122	0.932896	0.942537	efflux pump		NA
VC1437	ccoI	0.906394	0.879518	0.6212	0.72074	0.587121	0.137063	cation transporter E1-E2 family ATPase		NA
VC2517	ttg2	0.941086	0.987479	0.496139	0.528074	0.593959	0.582424	ABC transporter		NA
VC2519	yrbE	0.924139	0.981378	0.697093	0.748775	0.636293	0.596011	ABC transporter, permease		NA
VC2520	yrbF	0.88469	0.957139	0.69714	0.706185	0.708269	0.647523	ABC transporter, ATP-binding protein		NA
VC0389		0.915226	0.983226	0.936409	0.954823	0.869142	0.703748	Na+/H+ antiporter		3.4.23.36
VC2690	fieF	0.956274	0.971267	0.979998	0.957066	0.763628	0.934269	ferrous iron efflux protein		NA
VCA1113	potD	1.03199	0.981714	0.993219	0.971092	0.785782	0.713712	spermidine/putrescine ABC transporter		NA
VC0743	secD	0.971699	0.95165	0.957838	0.90199	0.784997	0.884493	preprotein translocase		NA
VC0086	tatA	0.790694	0.815565	0.413569	0.675806	0.581787	0.0503182	twin argininte translocase protein A		NA
VCA0232	vctA	1.00845	0.995262	0.834359	0.92777	0.900755	0.975081	enterobactin transporter	18	NA
VC0087	tatB	0.629511	0.822315	0.367648	0.358921	0	0.120664	sec-independent translocase		NA
electron transport/cytochrome biogenesis
VC2052	ccmF	0.841296	0.865025	0.555925	0.656139	0.468374	0.091768	cytochrome c heme lyase	2	NA
VC2053	ccmE	0.912156	0.880809	0.59592	0.766131	0.397014	0.173104	cytochrome c-type biogenesis protein		NA
VC2056	ccmB	0.924344	0.895613	0.500887	0.633784	0.423466	0.128632	cytochrome heme transporter		NA
VC2055	ccmC	0.831166	0.839975	0.554877	0.747874	0.473428	0.213373	cytochrome c heme lyase		NA
VC2057	ccmA	0.885158	0.837466	0.742642	0.795301	0.555838	0.198021	cytochrome c heme transporter ATPase		NA
VC0112	ccoC	0.807853	0.92621	0.608901	0.634468	0.496264	0.258211	cytochrome c4		NA
VC0574	ccoB	0.825927	0.843257	0.623796	0.789986	0.425769	0.227078	ubiquinol--cytochrome c reductase, cytochrome B		1.10.2.2	aerobic respiration -- electron donor II
VC1442	ccoN	0.901521	0.912812	0.683916	0.789445	0.531653	0.152989	cytochrome c oxidase subunit		1.9.3.1	aerobic respiration -- electron donor II
VC1438	ccoH	1.03931	0.868386	0.644731	0.600334	0.697909	0.155506	cytochrome c oxidase subunit		NA
VC1441	ccoO	0.848031	0.946712	0.521056	0.649403	0.305434	0.124793	cytochrome c oxidase subunit		1.9.3.1	aerobic respiration -- electron donor II
VC1439	ccoP	0.956753	0.931247	0.508277	0.715533	0.516793	0.100054	cytochrome c oxidase subunit		1.9.3.1	aerobic respiration -- electron donor II
VC1436	ccoS	1.13215	1.10451	ND	ND	ND	0	cytochrome oxidase maturation protein cbb3		NA
VC1511		1.04128	1.02055	0.980423	1.00458	0.917856	0.824574	formate dehydrogenase, cytochrome B556 subunit		1.12.7.2, 1.2.1.43	glutamate degradation VII (to butyrate)
VC2051	ccmG	0.694829	1.0796	0.458253	0.310574	ND	0	thiol:disulfide oxidoreductase		NA
carbohydrate utilization
VC0692	nagZ	0.977798	0.954292	0.986536	0.942446	0.893777	0.676779	beta-hexosaminidase		3.2.1.52
VC2007	mlc	0.952965	0.955133	0.917285	0.980889	1.0439	0.679981	transcriptional regulator		NA
VC2544	fpb	0.920493	0.907969	0.826538	0.89051	0.872256	0.60171	fructose-1,6-bisphosphatase		3.1.3.11, 3.1.3.37	superpathway of glycolysis and Entner-Doudoroff , superpathway of glycolysis, pyruvate dehydrogenase, TCA, and glyoxylate bypass , gluconeogenesis , glycolysis I , Calvin-Benson-Bassham cycle
VCA0655	sacA	1.02459	0.992864	0.880649	0.946827	0.947275	0.814611	beta-fructofuranosidase		NA
VCA1025	nagB	0.986461	0.97607	0.380525	0.649598	0.592116	0.817326	glucosamine-6-phosphate deaminase		3.5.99.6	superpathway of N-acetylglucosamine, N-acetylmannosamine and N-acetylneuraminate degradation , N-acetylglucosamine degradation , superpathway of N-acetylneuraminate degradation
VCA0247	ulaR	0.977002	0.97667	0.700707	0.579207	0.700421	0.762359	transcriptional repressor		NA
VCA0519	fruR	0.923611	0.926739	0.908172	0.88911	0.948241	0.425361	fructose transcriptional repressor		NA
VCA1046	mtlD	1.02842	0.929681	0.403995	0.495031	0.681146	0.94078	mannitol-1-phosphate 5-dehydrogenase		1.1.1.17	hexitol fermentation to lactate, formate, ethanol and acetate , mannitol degradation I
translation factors
VC0321	tuf	0.854744	0.89674	0.645243	0.776962	0.781981	0.756977	elongation factor Tu		NA
VC0739	queA	0.926867	0.874144	0.598201	0.677772	0.758589	0.734668	S-adenosylmethionine:tRNA ribosyltransferase-isomerase		NA
VC0741	tgt	0.877508	0.891589	0.435357	0.627266	0.591493	0.710412	queuine tRNA-ribosyltransferase		2.4.2.29
VC2333	rimK	0.9876	0.974695	0.919579	0.91849	0.567029	0.28824	ribosomal protein S6 modification protein-related protein		NA
VC2744	typA	0.900012	0.943532	0.893498	0.865186	0.942178	0.758863	GTP-binding protein		NA
VC0999	truA	0.995598	0.942306	0.685463	0.814865	0.872706	0.555006	tRNA pseudouridine synthase A		5.4.99.12, 4.2.1.70
Miscellaneous
VC1003	cvpA	0.987524	0.994953	0.071061	0.143946	ND	0.883104	bacteriocin production protein		NA
VC1161		0.980365	0.991029	0.921067	0.93704	0.905519	0.826037	gonadoliberin III-related protein		NA
VC1628	crtC	1.01155	1.06421	0.962037	0.999589	0.940298	0.835673	Hydroxyneurosporene synthase		NA
VC2041		1.00386	0.996917	0.793594	0.681974	0.718546	0.993912	sulfatase		NA
DNA modification and repair
VC0014	recF	0.836501	0.871905	0.382823	0.346803	0.489626	0.74276	DNA recombination and repair		NA
VC2319	recD	0.825106	0.834123	0.622989	0.747014	0.819495	0.751243	exodeoxyribonuclease		3.1.11.5
VCA0544	ybjD	1.03493	1.03884	1.00165	1.01487	0.936965	0.394541	ATP-dependent endonuclease		NA
transcriptional regulator/ signal transduction
VC0534	rpoS	1.16765	1.05205	1.01908	0.940501	0.835353	0.707817	RNA polymerase sigma-38 factor		NA
VC1148	hexR	0.891594	0.903342	0.766087	0.826048	0.433424	0.416826	transcriptional repressor		NA
VC0289		0.837845	0.862063	0.257946	0.274264	0.643352	0.783269	transcriptional repressor		NA
VCA0578	sgrR	1.03103	1.0172	0.296444	0.438343	0.739908	0.875758	sugar transport regulator	2	NA
VC2677	cytR	0.996816	0.929784	0.962216	0.888204	0.945893	1.14807	DNA-binding transcriptional regulator		NA
VCA0999		0.926653	0.959715	0.921177	0.923196	0.393916	0.203653	transcriptional regulator		NA
VC0300		0.892737	0.954306	0.937897	0.920906	1.08111	0.783665	hypothetical protein		NA
VC1497	proQ	1.11084	1.08478	0.916515	0.934024	0.536236	0.252467	DNA competence effector		NA
VCA0565		1.00126	0.999202	0.829475	0.881277	0.578707	0.850521	sensor histidine kinase		NA
VC1050		0.888069	0.930199	0.920437	1.01288	0.963328	0.65334	response regulator		NA
VC1087		0.971394	1.03218	0.972469	0.972944	0.848624	0.753923	response regulator		NA
VC2748	glnL	0.785934	0.865247	0.939893	0.927664	0.663379	0.897861	nitrogen histidine kinase		NA
phosphate utilization
VC0719	phoB	0.988632	1.00422	0.235093	0.421769	0.784915	0.822057	DNA-binding response regulator	19	NA
VC0720	phoR	0.961342	0.970891	0.293281	0.517992	0.838803	0.729881	phosphate regulon sensor protein	19	NA
VC0721	pstS	0.927157	0.840176	0.858457	0.897683	0.487611	0.29274	phosphate ABC transporter, periplasmic phosphate-binding protein		NA
VCA0070	pstS	0.991298	1.00938	0.61454	0.816657	0.968718	0.892039	phosphate ABC transporter, periplasmic phosphate-binding protein	19	3.2.1.14
VCA0072	pstA	0.987443	0.966948	0.606069	0.780765	1.05351	0.784952	phosphate ABC transporter, permease protein	19	NA
VCA0073	pstB	0.976546	0.961598	0.606461	0.76038	0.989408	0.763046	phosphate ABC transporter, ATP-binding protein	19	NA
VCA0600	phnR	1.07038	1.11387	0.344371	0.517189	0.920489	0.92474	2-aminoethylphosphonate uptake and metabolism regulator	2	NA
lipid/fatty acid metabolism
VC1043	fadL	0.881029	0.919375	1.00742	0.975091	0.496964	0.646309	long-chain fatty acid transport protein		NA
VC1840	ybgC	1.01766	0.821514	0.404952	0.513041	0.763636	0.314595	acyl-coA thioester hydrolase		NA
VC1985	fadD	1.00811	1.01924	0.822542	0.830906	0.786072	0.918369	acyl-CoA synthetase		6.2.1.15, 6.2.1.3
VC1740		1.03649	1.04165	0.994975	1.01491	0.968378	0.661002	acyl-CoA dehydrogenase		NA
VC2758	fadB	0.927674	0.933705	0.958031	0.936111	0.67465	0.426108	Hydroxyacyl-CoA dehydrogenase/enoyl-CoA hydratase		5.3.3.8, 5.1.2.3, 4.2.1.17, 1.1.1.35	fatty acid β-oxidation I , valine degradation II
VC2759	fadA	0.895588	0.91508	0.946763	0.905809	0.910009	0.687519	Acetyl-CoA acetyltransferase		2.3.1.16	fatty acid β-oxidation I , fatty acid β-oxidation II (core pathway)
VCA0657	glpD	1.01553	1.01601	0.79297	0.96053	0.837261	0.852453	glycerol-3-phosphate dehydrogenase		1.1.5.3	glycerol degradation I
VCA0744	glpK	1.02195	1.02309	0.979557	1.01728	0.913683	0.81978	glycerol kinase		2.7.1.30	glycerol degradation I
VC0093	plsB	0.876369	0.935142	0.603733	0.790179	0.6791	0.559297	glycerol-3-phosphate acyltransferase		2.3.1.15	phospholipid biosynthesis II , phospholipid biosynthesis I , phosphatidylglycerol biosynthesis II , CDP-diacylglycerol biosynthesis I
glycogen storage and utilization										NA
VCA0013	glgP	0.966858	0.917267	0.516711	0.533743	0.594743	0.750108	maltodextrin phosphorylase		2.4.1.1	glycogen degradation II
VCA0014	malQ	0.9683	0.956846	0.657548	0.574365	0.47946	0.656688	4-alpha-glucanotransferase	2	2.4.1.25	glycogen degradation II
VCA1029	glgX	0.98189	0.994225	0.973478	0.936361	0.800042	0.879979	glycogen debranching enzyme		NA
VC1726	glgA	0.955848	0.936942	0.471451	0.580994	0.32081	0.777473	glycogen synthase		2.4.1.21	glycogen biosynthesis I (from ADP-D-Glucose)
RNA modification
VC1382	hrpA	0.976181	0.979085	0.950384	0.973829	0.934515	0.82518	ATP-dependent RNA helicase		NA
VCA0804	deaD	0.858705	0.88568	0.474919	0.642818	0.838532	0.755984	ATP-dependent RNA helicase		NA
VC0210	rph	0.860935	0.88111	0.546389	0.557213	0.88414	0.947474	tRNA nucleotidyltransferase, phosphate dependent exonuclease		2.7.7.56
VC0305	rhlB	0.849632	0.887273	0.966917	0.871122	0.646204	0.594144	ATP-dependent RNA helicase		NA
VC2599	vacB	0.946145	0.894573	0.960041	0.934172	0.871813	0.546859	ribonuclease R		3.1.13.1
VCA0805	rnb	0.985257	0.965203	0.835657	0.956357	0.716163	0.871199	exoribonuclease II		3.1.13.1
VC2512	yjgF	0.853694	0.963217	0.391149	0.591803	0.985941	0.80862	endoribonuclease		NA
VC0419	cafA	0.864299	0.887126	0.741076	0.778983	0.794663	0.457269	endoribonuclease		NA
co-enzyme metabolism
VC0894	thiI	0.836991	0.827422	0.117858	0.494525	0.358063	0.220188	sulfurtransferase		NA
VCA0617	moeA	1.02319	0.975695	0.851071	0.850105	0.951861	0.761208	molybdopterin biosynthesis protein		NA
VCA0618	moeB	1.05418	1.04559	0.882597	0.892521	0.925802	0.867912	molybdopterin biosynthesis protein		NA
VC1263	ribA	0.696537	0.901219	0.420186	0.610614	ND	0.215837	GTP cyclohydrolase II		3.5.4.25	flavin biosynthesis
VC0525	folK	0.938003	0.953931	0.97627	0.90287	0.748433	0.4731	2-amino-4-hydroxy-6- hydroxymethyldihydropteridine pyrophosphokinase		2.7.6.3	superpathway of chorismate, tetrahydrofolate biosynthesis, tetrahydrofolate biosynthesis II
This table contains genes whose fitness values are both significantly different than 1.0, significantly different than LB, have at least a 0.82 fitness value in LB and 0.15 fitness value difference from LB
Significance		Fitness values determined to be significantly different than 1.0 are shaded in Green for each condition.
		Fitness values determined to be significantly different than LB and significantly different than 1.0 are shaded yellow
LB		Growth in Luria Bertani broth
LB-B		Growth in Luria Bertani broth after being prepared for host infection (acid-tolerization and resuspension in Bicarbonate buffer)
CF		Cecal fluid of infant rabbit after 12hr infection
SI		Small intestine of infant rabbit after 12h infection
Pond		LB grown stationary phase bacteria put into Pond water for 48h at 30˚C
HP		Host passaged bacteria from Cecal fluid put into Pond for 48h at 30˚C
We constructed in-frame deletions of genes labeled in red, the validation results for these genes are found in Table S4.
Kegg pathway and EC reaction number were determined by Metacyc (20)
Gene name and protein ID for many genes were determined by utlizing IMG (21)
Note: The fitness value for any gene with <5 insertion sites was not determined (ND)
References
1. Chiang, S.L., and Mekalanos, J.J. (1998). Use of signature-tagged transposon mutagenesis to identify Vibrio cholerae genes critical for colonization. Mol Microbiol 27, 797-805.
2. Merrell, D.S., Hava, D.L., and Camilli, A. (2002b). Identification of novel factors involved in colonization and acid tolerance of Vibrio cholerae. Mol Microbiol 43, 1471-1491.
3. Morris, D.C., Pend, F., Barker, J.R., Klose, K.E. (2008). Lipidation of an FlrC-dependent protein is required for enhanced intestinal colonization by Vibrio Cholerae. J Bacteriol. 190, 231-239.
4. Osario, C. G., Crawford, J.A., Michalski, J., Martinez-Wilson, H, Kaper, J.B., Camilli, A. (2005). Second-generation recombination-based in vivo expression technology for large-scale screening for Vibrio cholerae genes induced during infection of the mouse small intestine. Infect Immun 73, 972-980.
5. Iredell, J.R., Stroeher, U.H., Ward, H.M., Manning, P.A.(1998) Lipopolysaccharide O-antigen expression and the effect of its absence on virulence in rfb mutants of Vibrio cholerae O1. FEMS Immunol Med Microbiol 20, 45-54.
6. Waldor, M.K., Colwell, R., Mekalanos, J.J. (1994). The Vibrio cholerae 0139 serogroup antigen includes an O-antigen capsule and lipopolysaccharide virulence determinants. Proc Natl Ac Sci USA 91, 11388-11392.
7. Nesper, J., Lauriano, C. M., Klose, K. E., Kapfhammer, D., Kraiss, A., Reidl, J. (2001) Characterization of Vibrio cholerae O1 El tor galU and galE mutants: influence on lipopolysaccharide structure, colonization, and biofilm formation. Infect Immun 70, 5990-5996.
8. Seed, K.D., Faruque, S.M., Mekalanos, J.J., Calderwood, S.B., Qadri, F., and Camilli, A. (2012). Phase variable O antigen biosynthetic genes control expression of the major protective antigen and bacteriophage receptor in Vibrio cholerae O1. PLoS Pathog 8, e1002917.
9. Kirn, T.J., Bose, N., and Taylor, R.K. (2003). Secretion of a soluble colonization factor by the TCP type 4 pilus biogenesis pathway in Vibrio cholerae. Mol Microbiol 49, 81-92.
10. Kaufman, M.R., Seyer, J.M., and Taylor, R.K. (1991). Processing of TCP pilin by TcpJ typifies a common step intrinsic to a newly recognized pathway of extracellular protein secretion by gram-negative bacteria. Genes Dev 5, 1834-1846.
11. Taylor, R.K., Miller, V.L., Furlong, D.B., and Mekalanos, J.J. (1987). Use of phoA gene fusions to identify a pilus colonization factor coordinately regulated with cholera toxin. Proc Natl Acad Sci U S A 84, 2833-2837.
12. Peterson, K.M., and Mekalanos, J.J. (1988). Characterization of the Vibrio cholerae ToxR regulon: identification of novel genes involved in intestinal colonization. Infect Immun 56, 2822-2829.
13. Miller, V.L., DiRita, V.J., and Mekalanos, J.J. (1989). Identification of toxS, a regulatory gene whose product enhances toxR-mediated activation of the cholera toxin promoter. J Bacteriol 171, 1288-1293.
14. Wong, S.M., Carroll, P.A., Rahme, L.G., Ausubel, F.M., and Calderwood, S.B. (1998). Modulation of expression of the ToxR regulon in Vibrio cholerae by a member of the two-component family of response regulators. Infect Immun 66, 5854-5861.
15. Miller, M.B., Skorupski, K., Lenz, D.H., Taylor, R.K., and Bassler, B.L. (2002). Parallel quorum sensing systems converge to regulate virulence in Vibrio cholerae. Cell 110, 303-314.
16. Peek, J.A., and Taylor, R.K. (1992). Characterization of a periplasmic thiol:disulfide interchange protein required for the functional maturation of secreted virulence factors of Vibrio cholerae. Proc Natl Acad Sci U S A 89, 6210-6214.
17. Bina, J.E., and Mekalanos, J.J. (2001). Vibrio cholerae tolC is required for bile resistance and colonization. Infect Immun 69, 4681-4685.
18. Mey, A.R., Wyckoff, E.E., Oglesby, A.G., Rab, E., Taylor, R.K., and Payne, S.M. (2002). Identification of the Vibrio cholerae enterobactin receptors VctA and IrgA: IrgA is not required for virulence. Infect Immun 70, 3419-3426.
19. Pratt, J.T., Ismail, A.M., and Camilli, A. (2010). PhoB regulates both environmental and virulence gene expression in Vibrio cholerae. Mol Microbiol 77, 1595-1605.
20. Caspi R, et. al. (2012). The MetaCyc Database of metabolic pathways and enzymes and the BioCyc collection of pathway/genome databases. Nucleic Acids Res 40, D749-53.
21. Markowitz, et al. (2012) IMG: the intergrated microbial genomes database and compartative analysis system. Nucleic Acids Res 40, D115-122.
