# Supplementary material for: Gene Fitness Landscapes of Vibrio cholerae at Important Stages of Its Life Cycle
Source: PLoS Pathog. 2013 Dec 26;9(12):e1003800. doi: 10.1371/journal.ppat.1003800 (PMC3873450; doi:10.1371/journal.ppat.1003800)
Supplement: Table S4 — Table of validation data for deletion strains. (XLS) [file ppat.1003800.s004.xls]

## Sheet: Sheet4
Table S4. Table of all validation data for deletion strains.
Both
locus	gene	LB	LB VAL	CF	CF VAL	SI	SI VAL	Mouse CI	HP	HP VAL	Pond	Pond VAL	Pond CI	ProteinID
VC1732	aroA	0.930579	0.98039	0.224309	0.707	0.0921973	0.788473	0.000639305	0.214377	0.953913	0.529499	0.9	0.15	3-phosphoshikimate 1-carboxyvinyltransferase
VC2092	gltA	0.998822	1.02568	0.671782	0.829908	0.375482	0.938732	6.31468	0.255681	0.737211	0.132453	0.49	0.002	type II citrate synthase
VC2453	varS	0.937114	ND	0.705816	ND	0.565906	ND	ND	0.383741	ND	0.0695382	ND	0.0005	sensor kinase
Host
locus	gene	LB	LB VAL	CF	CF VAL	SI	SI VAL	Mouse CI	HP	HP VAL	Pond	Pond VAL	Pond CI	ProteinID
VC0034	dsbA	0.84062	0.807325	0.0595761	0.188452	0.0276355	0.139213	0.00306518	ND	ND	0.65575	0.9	ND	disulfide oxidoreductase
VC0533	nlpD	0.982781	1.00009	0.36745	0.574951	0.433134	0.722266	0.00338501	ND	1.07505	0.668704	1.1	ND	lipoprotein
VC0566	degP	0.910959	0.957077	0.530254	0.585928	0.436065	0.663267	0.519738	0.767018	0.88408	0.951297	1.01	ND	serine protease
VC0767	guaB	0.832372	0.944679	0.0702344	0.0356152	0.0499558	0	0.000637463	ND	ND	0.80545	1.01	ND	inositol-5-monophosphate dehydrogenase
VC1003	cvpA	0.994953	0.81568	0.143946	0.444348	0.071061	0.165554	0.000535693	ND	0.805309	0.883104	0.92	ND	bacteriocin production protein
VC2512	yjgF	0.963217	0.9495	0.591803	0.707092	0.391149	0.758438	0.00479545	0.985941	1.05474	0.80862	1.01	ND	hypothetical endoribonuclease
VCA0247	ulaR	0.97667	0.96276	0.579207	0.841098	0.700707	0.947671	ND	0.700421	0.935038	0.762359	1.12	ND	transcriptional repressor
VCA0600	phnR	1.11387	1.01616	0.517189	0.655057	0.344371	0.673603	0.0165243	0.920489	0.999635	0.92474	1.01	ND	transcriptional repressor
VCA1046	mtlD	0.929681	0.998754	0.495031	0.852363	0.403995	0.883668	0.948418	0.681146	0.949403	0.94078	1.02	ND	mannitol-1-phosphate 5-dehydrogenase
Pond
locus	gene	LB	LB VAL	CF	CF VAL	SI	SI VAL	Mouse CI	HP	HP VAL	Pond	Pond VAL	Pond CI	ProteinID
VC1287	mdoH	1.01526	0.992078	0.997356	0.973737	0.944636	0.98239	0.484888	0.533545	0.856394	0.360398	0.76	0.27	glucosyltransferase
VC1426	potC	0.981404	1.03406	0.94948	0.950999	0.662078	0.903398	5.12426	0.201147	0.868868	0.164018	0.62	0.3	spermidine/putrescine ABC transporter
VC1496	ctpA	1.04583	1.00577	0.856424	0.997206	0.842479	0.986167	2.92125	0.53885	0.610359	0.404989	0.82	0.86	C-terminal peptidase
VC1629	ftsX	0.975123	1.01573	0.969242	0.979056	0.933028	0.965029	1.42857	0.802144	0.93658	0.54437	0.92	0.89	permease
VC2128	fliK	1.04333	1.01156	1.02409	0.983368	1.01258	0.997513	1.47982	0.566246	0.90154	0.682041	1.07	0.221	flagellar hook-length control protein
VC2198	flgD	1.01082	0.986918	0.902113	1.0871	1.00117	1.08218	1.77569	0.18029	ND	0.39964	ND	0.01	flagellar basal body rod modification protein
VC2300	ampG	0.934113	0.932184	0.89925	0.957282	1.00167	0.969125	1.07626	0.823495	0.890908	0.627746	0.95	0.83	transporter
VC2333	rimK	0.974695	0.980511	0.91849	0.98089	0.919579	0.98945	1.27776	0.567029	0.895055	0.28824	0.75	0.36	ribosomal S6 modification protein
VC2334	cmaX	0.951512	0.985815	1.01367	0.991274	0.968644	0.992427	1.0309	0.130464	0.57229	0.0860272	0.44	0.22	transporter
VC2421	ampD	0.899061	0.954633	0.956134	0.977886	0.960466	0.983863	0.690848	0.45168	0.667623	0.275354	0.41	0.01	N-acetylmuramoyl-L-alanine amidase
VC2542		0.819313	0.92752	0.823727	0.958812	0.869135	0.967986	1.29805	0.630287	0.880588	0.156879	0.81	0.43	murein ligase
VCA0058	ldtB	0.93043	0.935331	0.960343	0.982854	0.960372	0.985412	0.595191	0.378571	0.794314	0.31537	0.73	0.23	hypothetical protein
VCA0762		1.04096	1.0256	1.09291	1.01682	1.10531	1.01167	2.14892	0.788028	0.95047	0.868852	0.95	0.69	hypothetical protein
VCA0999		0.959715	0.932816	0.923196	0.985272	0.921177	0.986324	0.786201	0.393916	0.864452	0.203653	1.03	0.91	transcriptional regulator
Neither
locus	gene	LB	LB VAL	CF	CF VAL	SI	SI VAL	Mouse CI	HP	HP VAL	Pond	Pond VAL	Pond CI	ProteinID
VC0346	miaA	0.74695	0.740039	0.256639	0.552017	0.0744553	0.437137	0.00517315	0.764161	0.901402	0.338407	0.69	ND	tRNA delta(2)-isopentenylpyrophosphate transferase
VC0583	hapR	0.935617	1.01764	1.03668	0.936543	1.15366	1.08629	10.0138	0.74786	0.942238	0.687095	0.95	0.12	transriptional regulator
VC0959	corC	0.993444	0.980196	0.603323	0.806203	0.530518	0.812319	0.00226332	0.631917	0.920366	0.705763	0.9	ND	magnesium and cobalt transporter
VC1179	rsuA	0.688471	0.801137	0.579312	0.824366	0.380115	0.782386	0.0515162	0.744916	1.0301	0.652499	0.79	ND	pseudouridine synthase
VC1408	vceR	0.972677	1.01218	0.818158	0.876891	0.800591	0.981573	0.623154	0.70033	0.981575	0.695484	1.08	1.48	transcriptional regulator
VC1444		1.02765	1.01915	1.11327	1.01057	1.06706	1.04	3.38409	0.912678	1.00536	0.885786	1.02	ND	hypothetical protein
VC1807		1.00427	1	0.922368	1	0.990078	1		1.01131	1	0.962847	1	ND	authentic frame shift
VC1834	ybgF	1.05619	0.983472	0.92041	0.924816	0.851992	0.951443	0.764299	0.48499	0.514331	0.537351	0.72	0.13	hypothetical protein
VC2153	vanY	0.787705	0.948932	0.880246	0.989669	0.891914	0.992004	1.18523	0.262439	0.866183	0.0200785	0.73	0.23	D,D-carboxypeptidase
VC2485	leuO	0.936641	0.964955	0.743424	0.88716	0.765742	0.897779	0.567241	0.794092	0.919261	0.9223	1.01	ND	transcriptional activator
This table contains the list of genes for which in frame deletions were made using Frt-Flp recombination.
The genes are categorized based on their fitness values in the original screen.
Both		Defect in both host and pond
Host		Defect in the host only
Pond		Defect in Pond only
Neither		Defect is not significantly different from LB or is neutral
Significance		Fitness values determined to be significantly different than 1.0 are shaded in Green for each condition.
		Fitness values determined to be significantly different than LB and significantly different than 1.0 are shaded yellow
LB		Growth in Luria Bertani broth
LB-B		Growth in Luria Bertani broth after being prepared for host infection (acid-tolerization and resuspension in Bicarbonate buffer)
CF		Cecal fluid of infant rabbit after 12hr infection
SI		Small intestine of infant rabbit after 12h infection
Pond		LB grown stationary phase bacteria put into Pond water for 48h at 30˚C
HP		Host passaged bacteria from Cecal fluid put into Pond for 48h at 30˚C
ND		Not determined
VAL		Fitness values from the mini Tn-seq validation
CI		Competitive index
