# Supplementary material for: Gene Fitness Landscapes of Vibrio cholerae at Important Stages of Its Life Cycle
Source: PLoS Pathog. 2013 Dec 26;9(12):e1003800. doi: 10.1371/journal.ppat.1003800 (PMC3873450; doi:10.1371/journal.ppat.1003800)
Supplement: Table S6 — Table of primer sequences used in this study. (XLS) [file ppat.1003800.s006.xls]

## Sheet: Sheet1
Table S6. Table of primer sequences used in this study
	Primer	gene deletion	Sequence
1	F	FRTKAN	ATTCCGGGGATCCGTCGAC
2	R	FRTKAN	TGTAGGCTGGAGCTGCTTC
3	F1	VC0767	TGGTTAATTAAGTCGCATCG
4	R1	VC0767	atccccggaatCAATATCTCACAACAGGAGT
5	F3	VC0767	TGAGATATTGattccggggatccgtcgacc
6	R3	VC0767	GTTTACGCTTAtgtaggctggagctgcttc
7	F2	VC0767	tccagcctacaTAAGCGTAAACGTTTGC
8	R2	VC0767	TACGCTTGCGGTCTACATC
9	F1	VC0034	GGTACTGTTTTTTGCCCTTTG
10	R1	VC0034	gatccccggaatCATGACTTTCTCCATTGGATTTATTG
11	F3	VC0034	GAAAGTCATGattccggggatccgtcgacc
12	R3	VC0034	CATGGGTTGAGATTAtgtaggctggagctgcttc
13	F2	VC0034	ccagcctacaTAATCTCAACCCATGATTCGGTATTG
14	R2	VC0034	CGCAGCAAGAGATTAACCAAC
15	F1	VC0533	CTGTTTTGCCCGCTTTATTGAAG
16	R1	VC0533	atccccggaatCATCAGGCAAGATCTCCC
17	F3	VC0533	TTGCCTGATGattccggggatccgtcgacc
18	R3	VC0533	CTTAGCAATATGAGTTAtgtaggctggagctgcttc
19	F2	VC0533	tccagcctacaTAACTCATATTGCTAAGGTCATACTG
20	R2	VC0533	GATGGCGCATATCGGTAGTTATG
21	F1	VC0566	GAGAAAAAAAATCCACGCCTTAC
22	R1	VC0566	atccccggaatCATAAGCTCCTCAACAAATTAACGTC
23	F3	VC0566	GGAGCTTATGattccggggatccgtcgacc
24	R3	VC0566	CTGAGTGATAATTAtgtaggctggagctgcttc
25	F2	VC0566	ccagcctacaTAATTATCACTCAGCGTTACC
26	R2	VC0566	GACGAACAGGAACAATTACTGAC
27	F1	VC0583	GTGAAATGATGGCGGTGGTTAC
28	R1	VC0583	atccccggaatCATAGGGGTATATCCTTGCCAATTG
29	F3	VC0583	GATATACCCCTATGattccggggatccgtcgacc
30	R3	VC0583	CAAGAAACTAtgtaggctggagctgcttc
31	F2	VC0583	ccagcctacaTAGTTTCTTGGGCAGCACAAAG
32	R2	VC0583	CTACCCAGCGTTTTCATATAGATC
33	F1	VC0959	GCGTACCGAACAAGAGATG
34	R1	VC0959	atccccggaatCATTATGTCTCAATTCACTAACGCTATC
35	F3	VC0959	GAATTGAGACATAATGattccggggatccgtcgacc
36	R3	VC0959	GTGGGGACTAtgtaggctggagctgcttc
37	F2	VC0959	ccagcctacaTAGTCCCCACTCTCTTACTAAG
38	R2	VC0959	CGAGCTGTTTGCTGATTTAG
39	F1	VC1003	CAAAAAGCCAAACTCACCAAAC
40	R1	VC1003	atccccggaatCATGAGTTCTTACATCTTAAGTTGG
41	F3	VC1003	GTAAGAACTCATGattccggggatccgtcgacc
42	R3	VC1003	TCCGGCGCTAtgtaggctggagctgcttc
43	F2	VC1003	ccagcctacaTAGCGCCGGAGACGGTTGAA
44	R2	VC1003	GCGTCCGATTCAACCTTAG
45	F1	VC0346	CAGTAGTCAAGGAGTTGGTG
46	R1	VC0346	atccccggaatAGTCATGAGTGTAATGCTGTAATTG
47	F3	VC0346	ATTACACTCATGACTattccggggatccgtcgacc
48	R3	VC0346	GATCACATTAtgtaggctggagctgcttc
49	F2	VC0346	ccagcctacaTAATGTGATCGCTTTTGCGTG
50	R2	VC0346	CACGCCATTAGAAAACTCCATC
51	F1	VC2512	GTGTTTGATGAAGCGGAGAATC
52	R1	VC2512	atccccggaatCATCTTTCTTATCCGTTAGTGGTTC
53	F3	VC2512	GATAAGAAAGATGattccggggatccgtcgacc
54	R3	VC2512	CAAATGGATTAtgtaggctggagctgcttc
55	F2	VC2512	ccagcctacaTAATCCATTTGATTGGATCTCAAATAC
56	R2	VC2512	GGTCAAGGTCAAGTTTCTCTG
57	F1	VC1287	AGCTGGCGAAGTTAAAAATG
58	R1	VC1287	GTCGACGGATCCCCGGAATCATAAAAAATCCGAGTACTTACTAC
59	F2	VC1287	GAAGCAGCTCCAGCCTACA TAAACTGAAAGTGTCGCCTAC
60	R2	VC1287	CGATCTGGTTGAGGTTATGTG
61	F1	VC1408	GGCTAAACCACCTTGATAAC
62	R1	VC1408	GTCGACGGATCCCCGGAATCATGAGTTCATCTATTTCCAGTTAG
63	F2	VC1408	GAAGCAGCTCCAGCCTACA TGAACTGAAAAATAGAATAGAAAAAGC
64	R2	VC1408	TGAATAAGATGAGCCGGAAAG
65	F1	VC1426	GCGTAAACAAATGCAGAG
66	R1	VC1426	GTCGACGGATCCCCGGAATCATTAGTCTAGCTCCACCTTC
67	F2	VC1426	GAAGCAGCTCCAGCCTACA TAAAATCCACGTCCGTTTG
68	R2	VC1426	AACCACAAGATCATAACCAG
69	F1	VC1496	GGTGAACTGACGACTTTG
70	R1	VC1496	GTCGACGGATCCCCGGAATCATGCGTAGGAGTATCTC
71	F2	VC1496	GAAGCAGCTCCAGCCTACA TAATTCATTGATTTACTTTATCTTTAATC
72	R2	VC1496	GCCTTGTGCAATCTTGTTAC
73	F1	VC1629	CAGCGATGGGTATTCAAG
74	R1	VC1629	GTCGACGGATCCCCGGAATCTTAACTACGGGCCATAAC
75	F2	VC1629	GAAGCAGCTCCAGCCTACA TAAATGCGCCGCTTTCGT
76	R2	VC1629	GCTGAATTGGCAATGACC
77	F1	VC1834	GCGGACTTGGTTTATGAG
78	R1	VC1834	GTCGACGGATCCCCGGAATCATGAGGCATCACCTCAATTAG
79	F2	VC1834	GAAGCAGCTCCAGCCTACA TAAATACAAGAGCTGCGAATG
80	R2	VC1834	TCCGATAATACCCTGCTTG
81	F1	VC2092	AGTGCATACCATTCCGAG
82	R1	VC2092	GTCGACGGATCCCCGGAATCATCTCCTTTGTTTATTATTTAATCCGTC
83	F2	VC2092	GAAGCAGCTCCAGCCTACA TAATCATTGATTCAAAAGCAAAAGAG
84	R2	VC2092	GCTAGTATTGAGCGGGTAG
85	F1	VC2128	AACGGATTGGCTTGTTTG
86	R1	VC2128	GTCGACGGATCCCCGGAATCACAGTGGAATTGAAGTCTG
87	F2	VC2128	GAAGCAGCTCCAGCCTACA TAAACTTATACAAAATTAACCACATACAG
88	R2	VC2128	ACTTGCAACTCCATCAAATC
89	F1	VC2153	CCATGAAGCAACCCATTC
90	R1	VC2153	GTCGACGGATCCCCGGAATCATAGTTAGCCTAAAAGATGATTTAAG
91	F2	VC2153	GAAGCAGCTCCAGCCTACA TTCATCACGAATATTTGTGAGG
92	R2	VC2153	TGATCTGCGTCTACCTTTG
93	F1	VC2198	ATGGCGATGACGATTTTAG
94	R1	VC2198	GTCGACGGATCCCCGGAATCATACGTTAACTCCTTATCCTTATTG
95	F2	VC2198	GAAGCAGCTCCAGCCTACA TGATAGCGCTAGCTAGATAG
96	R2	VC2198	AGCAGTTAAAGCAAGCAG
97	F1	VC2300	CTGTATCGCCAACAACTG
98	R1	VC2300	GTCGACGGATCCCCGGAATCATAACGAGTCCTTTTGCA
99	F2	VC2300	GAAGCAGCTCCAGCCTACA TAAGGCGCACACCATTCA
100	R2	VC2300	CTTGTGGCGAATGATCTC
101	F1	VC2333	GCCGACTTCATCACAGAC
102	R1	VC2333	GTCGACGGATCCCCGGAATCATCGGTATATTCTTCCTATTGTC
103	F2	VC2333	GAAGCAGCTCCAGCCTACA TAAACCGTTTATTCCCAAACAAC
104	R2	VC2333	TGCTCGGTGACGTAAATC
105	F1	VC2334	CGATTACGGCTACATGAG
106	R1	VC2334	GTCGACGGATCCCCGGAATCATGGTGATCCTTGTTTCAAA
107	F2	VC2334	GAAGCAGCTCCAGCCTACA TAAATCGTTACAGGAACTCATCA
108	R2	VC2334	TTTGGAGTGGATGACCAG
109	F1	VC2421	CCAACACACCAATCACTG
110	R1	VC2421	GTCGACGGATCCCCGGAATCATCCTTACTCCTTGCTTAT
111	F2	VC2421	GAAGCAGCTCCAGCCTACATAGGTTTTAGTTGGTGCGAA
112	R2	VC2421	CACCCTTACCCATGACTC
113	F1	VC2453	ACAAACAAAGCCATGGAC
114	R1	VC2453	GTCGACGGATCCCCGGAATCATTATTGTCTAAACATTGTGGT
115	F2	VC2453	GAAGCAGCTCCAGCCTACAGACTATCTGAACTGATCCTGC
116	R2	VC2453	AGGTGTTAGATCGGAGTG
117	F1	VCA0058	AGGGAATTGGTATGAGACTG
118	R1	VCA0058	GTCGACGGATCCCCGGAATCATCTTTTTGGTTATCCCTTCG
119	F2	VCA0058	GAAGCAGCTCCAGCCTACATAACCTCGTTATTTTGGTTACC
120	R2	VCA0058	TCTTTGTGCTCTTCGCTAC
121	F1	VCA0999	GGTGTGTTTGGTGGTTTG
122	R1	VCA0999	GTCGACGGATCCCCGGAATCATCGCGGATCGCAACAC
123	F2	VCA0999	GAAGCAGCTCCAGCCTACATGATCCGCCAGTGTTGGT
124	R2	VCA0999	GACTTAATCCCGCCAGTTG
125	F1	VC2542	AGCTCATTAACGGTTTCC
126	R1	VC2542	GTCGACGGATCCCCGGAATCATGAACGTGCCACAAATTC
127	F2	VC2542	GAAGCAGCTCCAGCCTACATAATTTAAGGTGAGCATGAACAAC
128	R2	VC2542	GTGTAAGAGAGCACCAGA
129	F1	VC1807	CTTGATGGGAGAGTATGAG
130	R1	VC1807	GTCGACGGATCCCCGGAATCATTAGTCACCTCTATTGTTAACT
131	F2	VC1807	GAAGCAGCTCCAGCCTACATAAAAAAAAGAGGCTCGCCT
132	R2	VC1807	AGTCTAGTGATGGCCAATG
133	F1	VC1179	GCGGCGCGGTTTTCTTTATGTTGAT
134	R1	VC1179	GGTCGACGGATCCCCGGAATCATTTATCTACCTATGTGTCGTCTTCTCAGACG
135	F2	VC1179	CGAAGCAGCTCCAGCCTACATAAGTGCCCGCCTTTCTTCGAG
136	R2	VC1179	GCTTGCTAGTACAAGCAGGACATTTTGAAGA
137	F1	VCA0247	GTGTTTCGAGGAGACAATGATGTC
138	R1	VCA0247	GGTCGACGGATCCCCGGAATCATACCATCACCTAACTGAGAAAAAACTCAC
139	F2	VCA0247	CGAAGCAGCTCCAGCCTACATAGCGTTTCACTCACTTTTACCAAATTA
140	R2	VCA0247	GCCATGACCTTATGAAACCTGTG
141	F1	VCA0600	TACGCGCTACAACGAGGCCATT
142	R1	VCA0600	GGTCGACGGATCCCCGGAATCACTTGCGATCCTATTGCCTCTTTCCAC
143	F2	VCA0600	CGAAGCAGCTCCAGCCTACATAATCCATTTCGCGAAAGCGCAGATTG
144	R2	VCA0600	TGGTGATGCGTCGTCCACTGA
145	F1	VCA0762	GCGGTGATGAGGGAGTCACC
146	R1	VCA0762	GGTCGACGGATCCCCGGAATCATAATGACACCTAAGCAAAAAATTGGTTGAGG
147	F2	VCA0762	CGA AGC AGC TCC AGC CTA CAT AAC TTG AAT GCT TCA TAC CCA ACG ACG G
148	R2	VCA0762	CCG AAG TAC TGT GCA TTC GTG ACA C
149	F1	VCA1046	CAA ACA TGG TTA TGC CGA ATA TTG G
150	R1	VCA1046	GGT CGA CGG ATC CCC GGA ATC ATC TTT ACC TAC CTC AAT GTT GAA TGT T
151	F2	VCA1046	CGA AGC AGC TCC AGC CTA CAT GAA GTA TCA GGA TAA CCG TTT GAA AAA AT
152	R2	VCA1046	CCC TGG TCA TTA TGG TCA TGA AAT C
153	F1	VC1444	ACG CAC GGT ATA GAA CGG ATA TGA
154	R1	VC1444	GGT CGA CGG ATC CCC GGA ATC ACT ATT TAT ACC TGA TAT ATC GGA GTG TTT AAA TA
155	F2	VC1444	CGA AGC AGC TCC AGC CTA CAT GAA AAT GGA TTC TGA ATA CAC AGA GAA A
156	R2	VC1444	TCT GCT CTC GAC TAC AAT TCT GAA GC
157	F1	VC1732	CGA GCA CGG AAG ACG ATG CGA CC
158	R1	VC1732	GGT CGA CGG ATC CCC GGA ATC ATT GGA TGT TGT GTT TCC TTG CGC CGC
159	F2	VC1732	CGA AGC AGC TCC AGC CTA CAT AAA GTG TCA CTC TCT GCC CAA AAC CGA TGG C
160	R2	VC1732	CGA CCT TTC GCT TTC AGG GTG TAC TCT GCC
161	F1	VC2485	GAC CGC TCG CTT GTC ACC ATT TCG AC
162	R1	VC2485	GGT CGA CGG ATC CCC GGA ATC ATG CCT CAC AGT GTC GTC ACT AGC G
163	F2	VC2485	CGA AGC AGC TCC AGC CTA CAT GAT CCT TTG TTC ATT CTA CGT TTC TAA AGC CTT G
164	R2	VC2485	CGA CGC AGT TTT TGG GTC GGT GTC A
165	olj376		GTGACTGGAGTTCAGACGTGTGCTCTTCCGATCTGGGGGGGGGGGGGGGG
166	olj491		ACCTGCAGGCATGCaagcttcggcc
167	olj492		AATGATACGGCGACCACCGAGATCTACACTCTTTcgcggccgcACTTGTGTATAAGAGT
168	HK89		ACACTCTTTCGCGGCCGCACTTGTGTATAAGAGTCAG
169	HK178		gtaggctggagctgcttcgaagttcctatactttc
170	HK179		AATGATACGGCGACCACCGAGATCTACACTCTTTCAGGTCGACGGATCCCCGGAAT
171	HK180		GAACTGCAGGTCGACGGATCCCCGGAAT
